# Supplementary material for: Synergism between IL7R and CXCR4 drives BCR-ABL induced transformation in Philadelphia chromosome-positive acute lymphoblastic leukemia
Source: Nat Commun. 2020 Jun 24;11:3194. doi: 10.1038/s41467-020-16927-w (PMC7314847; doi:10.1038/s41467-020-16927-w)
Supplement: Supplementary file 4 — Supplementary Data 1 [file 41467_2020_16927_MOESM4_ESM.xlsx]

## Sheet: ExpressionAnalysis
EntrezGene	Symbol	Gene_name	logFC	unshrunk.logFC	logCPM	PValue	FDR
12578	Cdkn2a	cyclin-dependent kinase inhibitor 2A	5.79539	5.80247	4.70163	2.47705e-154	2.53873e-150
94109	Csmd1	CUB and Sushi multiple domains 1	-10.5639	-10.7023	3.56783	4.20512e-128	2.15492e-124
212390	Klhl32	kelch-like 32	-5.14028	-5.1483	2.67232	1.21565e-96	4.15308e-93
12983	Csf2rb	colony stimulating factor 2 receptor, beta, low-affinity (granulocyte-macrophage)	4.41496	4.4154	6.76589	2.56142e-94	6.563e-91
20849	Stat4	signal transducer and activator of transcription 4	6.95848	6.97708	3.78595	4.43221e-88	9.08514e-85
65945	Clstn1	calsyntenin 1	5.00501	5.00774	4.58976	2.51389e-84	4.29415e-81
13612	Edil3	EGF-like repeats and discoidin I-like domains 3	-9.95755	-10.0754	3.23055	2.7961e-82	4.09388e-79
12984	Csf2rb2	colony stimulating factor 2 receptor, beta 2, low-affinity (granulocyte-macrophage)	6.91497	6.94811	2.98404	3.01037e-80	3.85666e-77
12919	Crhbp	corticotropin releasing hormone binding protein	7.75449	7.76812	5.09571	2.07403e-77	2.36186e-74
68166	Spire1	spire homolog 1 (Drosophila)	6.74373	6.79124	2.20595	1.65261e-75	1.69376e-72
27280	Phlda3	pleckstrin homology like domain, family A, member 3	2.85437	2.85549	3.63908	7.40368e-69	6.89821e-66
75735	Pank1	pantothenate kinase 1	8.86114	9.11277	1.72924	1.0747e-66	9.1788e-64
55932	Gbp3	guanylate binding protein 3	3.8881	3.88846	6.41611	2.36983e-66	1.86834e-63
103161	Apof	apolipoprotein F	5.95405	6.05734	0.644402	1.42367e-65	1.04223e-62
19122	Prnp	prion protein	8.19243	8.23917	3.38538	2.73473e-59	1.86855e-56
71602	Myo1e	myosin IE	-6.28979	-6.29842	3.29293	2.31956e-56	1.48583e-53
58217	Trem1	triggering receptor expressed on myeloid cells 1	5.67558	5.69044	3.32483	1.72641e-55	1.04082e-52
20361	Sema7a	sema domain, immunoglobulin domain (Ig), and GPI membrane anchor, (semaphorin) 7A	5.77078	5.7818	4.02464	3.37769e-55	1.92322e-52
237256	Zc3h12d	zinc finger CCCH type containing 12D	-2.81934	-2.81962	5.29182	8.59955e-55	4.63878e-52
387314	Tmtc1	transmembrane and tetratricopeptide repeat containing 1	-5.12154	-5.12923	2.72208	1.27614e-53	6.53958e-51
237436	Gas2l3	growth arrest-specific 2 like 3	1.44683	1.44687	6.68959	3.99823e-53	1.95133e-50
229900	Gbp7	guanylate binding protein 7	5.34302	5.34327	8.44687	5.84129e-53	2.72125e-50
12182	Bst1	bone marrow stromal cell antigen 1	5.95232	5.95321	6.96336	1.1142e-52	4.96497e-50
18133	Nov	nephroblastoma overexpressed gene	8.87465	9.08499	2.19982	1.32495e-51	5.65807e-49
17533	Mrc1	mannose receptor, C type 1	3.7832	3.79153	2.47018	1.42271e-51	5.83253e-49
264895	Acsf2	acyl-CoA synthetase family member 2	2.79719	2.79775	4.67047	1.19781e-49	4.72168e-47
245386	Tmem255a	transmembrane protein 255A	5.14331	5.15794	2.45439	8.67033e-48	3.29119e-45
19204	Ptafr	platelet-activating factor receptor	5.77496	5.94271	0.7903	1.068e-47	3.90926e-45
14421	B4galnt1	beta-1,4-N-acetyl-galactosaminyl transferase 1	6.17238	6.18157	4.24316	1.73097e-44	6.11749e-42
13836	Epha2	Eph receptor A2	7.73625	7.75539	4.5322	1.23696e-43	4.22588e-41
19088	Prkar2b	protein kinase, cAMP dependent regulatory, type II beta	4.49882	4.50134	4.3541	1.32223e-43	4.37148e-41
12234	Btrc	beta-transducin repeat containing protein	-2.20961	-2.20973	5.59159	1.09028e-42	3.49197e-40
14706	Gng4	guanine nucleotide binding protein (G protein), gamma 4	6.62071	6.67587	1.52362	8.27757e-42	2.57081e-39
16973	Lrp5	low density lipoprotein receptor-related protein 5	4.78312	4.79589	2.21905	1.79617e-41	5.41438e-39
70123	2210013O21Rik	RIKEN cDNA 2210013O21 gene	6.66215	6.7978	0.757521	4.54285e-41	1.33028e-38
14429	Galr3	galanin receptor 3	5.9191	5.93488	3.73334	6.59033e-40	1.87623e-37
12361	Cask	calcium/calmodulin-dependent serine protein kinase (MAGUK family)	6.2095	6.24616	2.34318	2.18286e-38	6.04651e-36
21926	Tnf	tumor necrosis factor	6.04275	6.04913	4.28927	4.13979e-38	1.11655e-35
74325	Cltb	clathrin, light polypeptide (Lcb)	1.84315	1.8437	3.7319	9.78249e-38	2.57079e-35
12053	Bcl6	B cell leukemia/lymphoma 6	-4.14091	-4.14231	3.70167	2.67243e-37	6.84744e-35
236690	Nyx	nyctalopin	-8.53785	-8.55347	5.01459	1.08857e-36	2.72116e-34
240411	Loxhd1	lipoxygenase homology domains 1	-10.7659	-11.3262	1.96262	1.63283e-36	3.98259e-34
11877	Arvcf	armadillo repeat gene deleted in velocardiofacial syndrome	-2.77069	-2.77086	5.5919	1.67091e-36	3.98259e-34
13876	Erg	avian erythroblastosis virus E-26 (v-ets) oncogene related	9.77721	9.81903	5.37801	1.75888e-36	4.097e-34
26450	Rbbp9	retinoblastoma binding protein 9, serine hydrolase	4.30264	4.31532	1.60536	1.8388e-36	4.18797e-34
78826	P2ry10	purinergic receptor P2Y, G-protein coupled 10	3.10586	3.10617	5.81936	1.29607e-34	2.8877e-32
14012	Mpzl2	myelin protein zero-like 2	7.73432	7.75727	4.84603	2.85378e-34	6.22306e-32
140765	Tmprss3	transmembrane protease, serine 3	-3.41823	-3.41836	6.95677	4.26576e-34	9.03401e-32
104215	Rhoq	ras homolog family member Q	-3.82227	-3.82303	4.48589	4.31912e-34	9.03401e-32
276950	Slfn8	schlafen 8	5.0203	5.04599	1.48759	6.47447e-34	1.3061e-31
227620	Uap1l1	UDP-N-acteylglucosamine pyrophosphorylase 1-like 1	-1.88108	-1.88125	4.77249	6.49928e-34	1.3061e-31
22401	Zmat3	zinc finger matrin type 3	2.25375	2.25413	4.70192	7.27336e-34	1.43355e-31
434215	Lrrc32	leucine rich repeat containing 32	6.87519	7.04434	0.569845	2.07724e-33	4.01691e-31
18439	P2rx7	purinergic receptor P2X, ligand-gated ion channel, 7	4.22854	4.24829	0.894326	5.08718e-33	9.65527e-31
231633	Tmem119	transmembrane protein 119	6.76492	6.7765	5.01071	7.69489e-33	1.43391e-30
235302	D630033O11Rik	RIKEN cDNA D630033O11 gene	-7.59228	-7.62369	2.5826	1.39023e-32	2.54437e-30
16000	Igf1	insulin-like growth factor 1	6.2917	6.33304	1.73997	1.42755e-32	2.56684e-30
18712	Pim1	proviral integration site 1	3.21707	3.21711	9.03569	1.51676e-32	2.68022e-30
70574	Cpm	carboxypeptidase M	-3.7705	-3.77087	5.54021	4.38444e-32	7.61629e-30
26382	Fgd2	FYVE, RhoGEF and PH domain containing 2	4.85354	4.85404	7.01514	7.35353e-32	1.25611e-29
83924	Gpr137b	G protein-coupled receptor 137B	3.50062	3.50212	3.80732	2.7343e-31	4.59407e-29
100038735	Gm10384	predicted gene 10384	3.98097	3.98272	4.23144	9.8309e-31	1.62511e-28
67844	Rab32	RAB32, member RAS oncogene family	5.08769	5.15897	0.0443701	1.0071e-30	1.63837e-28
12517	Cd72	CD72 antigen	-2.5878	-2.58784	7.60258	1.23036e-30	1.9703e-28
12326	Camk4	calcium/calmodulin-dependent protein kinase IV	8.13237	8.16248	4.28569	1.88064e-30	2.96533e-28
14544	Gda	guanine deaminase	6.28017	6.33981	1.44027	2.57875e-30	4.00448e-28
16911	Lmo4	LIM domain only 4	-2.74959	-2.74969	6.44224	4.642e-30	7.10087e-28
21754	Tesk1	testis specific protein kinase 1	-1.5531	-1.55323	4.81121	4.88965e-30	7.36971e-28
56742	Psrc1	proline/serine-rich coiled-coil 1	1.72229	1.72241	5.50892	7.38211e-30	1.09651e-27
213948	Atg9b	autophagy related 9B	4.76452	4.7988	0.974033	8.74784e-30	1.28081e-27
72535	Aldh1b1	aldehyde dehydrogenase 1 family, member B1	3.4454	3.44598	5.28044	1.34979e-29	1.94845e-27
100041979	Gm3604	predicted gene 3604	4.84245	4.86339	1.62472	2.00307e-29	2.85132e-27
140488	Igf2bp3	insulin-like growth factor 2 mRNA binding protein 3	5.55952	5.59709	1.83632	2.25229e-29	3.16215e-27
76580	Mib2	mindbomb E3 ubiquitin protein ligase 2	-1.73329	-1.73346	4.64714	2.71697e-29	3.763e-27
70789	Kynu	kynureninase (L-kynurenine hydrolase)	-7.15848	-7.187	4.28727	3.18037e-29	4.34608e-27
12226	Btg1	B cell translocation gene 1, anti-proliferative	-1.8982	-1.89823	7.36213	3.51074e-29	4.73441e-27
18074	Nid2	nidogen 2	8.21159	8.31423	3.73438	4.9879e-29	6.63909e-27
16154	Il10ra	interleukin 10 receptor, alpha	5.90169	5.90495	5.36051	7.78375e-29	1.02277e-26
99633	Adgrl2	adhesion G protein-coupled receptor L2	8.4628	8.48822	4.77219	8.49564e-29	1.10013e-26
21822	Tgtp1	T cell specific GTPase 1	5.74751	5.83399	0.765808	8.58719e-29	1.10013e-26
104709	Pik3r6	phosphoinositide-3-kinase, regulatory subunit 6	2.8302	2.83092	4.41275	1.32655e-28	1.6785e-26
13730	Emp1	epithelial membrane protein 1	5.52784	5.53334	4.02564	1.75264e-28	2.19058e-26
320158	Zmat4	zinc finger, matrin type 4	3.86131	3.86755	2.22159	2.09455e-28	2.5864e-26
26358	Aldh1a7	aldehyde dehydrogenase family 1, subfamily A7	8.74536	8.76645	5.35134	2.91305e-28	3.55427e-26
218877	Sema3g	sema domain, immunoglobulin domain (Ig), short basic domain, secreted, (semaphorin) 3G	4.05299	4.05746	2.9499	3.61668e-28	4.31357e-26
20750	Spp1	secreted phosphoprotein 1	-3.1523	-3.15278	5.10935	3.61955e-28	4.31357e-26
29815	Bcar3	breast cancer anti-estrogen resistance 3	-3.51808	-3.51882	4.57162	9.22113e-28	1.08629e-25
212937	Tifab	TRAF-interacting protein with forkhead-associated domain, family member B	2.25526	2.25537	6.40978	1.84746e-27	2.15166e-25
16997	Ltbp2	latent transforming growth factor beta binding protein 2	5.46049	5.50298	0.866301	2.50704e-27	2.88704e-25
102747	Lrrc49	leucine rich repeat containing 49	3.93745	3.96109	0.518308	5.0669e-27	5.77007e-25
68708	Rabl2	RAB, member RAS oncogene family-like 2	6.01792	6.13553	0.190778	1.04275e-26	1.17441e-24
20708	Serpinb6b	serine (or cysteine) peptidase inhibitor, clade B, member 6b	4.37154	4.39388	1.19265	1.46527e-26	1.63235e-24
330450	Far2	fatty acyl CoA reductase 2	6.33895	6.39709	1.64123	1.6805e-26	1.85198e-24
105722	Ano6	anoctamin 6	-1.71333	-1.71337	6.43497	2.63162e-26	2.8693e-24
18642	Pfkm	phosphofructokinase, muscle	2.32703	2.32848	2.90297	3.31547e-26	3.57687e-24
107526	Gimap4	GTPase, IMAP family member 4	6.24332	6.25337	3.97769	3.596e-26	3.83911e-24
14238	Foxf2	forkhead box F2	5.11219	5.11639	3.88244	3.77426e-26	3.98788e-24
497106	Rnase12	ribonuclease, RNase A family, 12 (non-active)	7.70576	7.74485	3.18339	6.17818e-26	6.46124e-24
73047	Camk2n2	calcium/calmodulin-dependent protein kinase II inhibitor 2	-2.81858	-2.82123	2.03826	9.11569e-26	9.43705e-24
12702	Socs3	suppressor of cytokine signaling 3	3.48755	3.48934	4.12596	1.65473e-25	1.69593e-23
216227	Slc17a8	solute carrier family 17 (sodium-dependent inorganic phosphate cotransporter), member 8	6.16997	6.17975	4.1674	1.91469e-25	1.94293e-23
227541	Camk1d	calcium/calmodulin-dependent protein kinase ID	5.4112	5.44075	1.58518	2.15582e-25	2.16618e-23
11571	Crisp1	cysteine-rich secretory protein 1	6.79721	7.11832	0.776924	3.24759e-25	3.23151e-23
100037278	Fam129c	family with sequence similarity 129, member C	-2.38212	-2.38217	7.05083	3.4332e-25	3.38335e-23
353156	Egfl7	EGF-like domain 7	3.62332	3.63437	1.57463	5.22518e-25	5.10028e-23
69169	Fcmr	Fc fragment of IgM receptor	-7.06514	-7.09927	2.52036	1.51528e-24	1.4651e-22
329165	Abi2	abl-interactor 2	4.95184	4.95645	3.80164	1.8618e-24	1.78333e-22
18707	Pik3cd	phosphatidylinositol 3-kinase catalytic delta polypeptide	1.80268	1.80269	9.46568	3.30108e-24	3.13267e-22
399603	Fam84b	family with sequence similarity 84, member B	3.21218	3.21398	3.55267	3.46983e-24	3.2626e-22
17071	Ly6f	lymphocyte antigen 6 complex, locus F	9.6536	9.85853	2.65975	4.1891e-24	3.9031e-22
14160	Lgr5	leucine rich repeat containing G protein coupled receptor 5	-4.82212	-4.82335	4.58203	1.3345e-23	1.23219e-21
16581	Kifc2	kinesin family member C2	-3.35024	-3.35674	0.778069	1.38535e-23	1.26772e-21
77945	Rpgrip1	retinitis pigmentosa GTPase regulator interacting protein 1	-2.27885	-2.27927	3.81309	1.94924e-23	1.76795e-21
224860	Plcl2	phospholipase C-like 2	-1.52532	-1.52537	6.27319	2.06219e-23	1.85398e-21
14081	Acsl1	acyl-CoA synthetase long-chain family member 1	1.92158	1.92171	5.85776	2.29915e-23	2.04904e-21
54132	Pdlim1	PDZ and LIM domain 1 (elfin)	1.98032	1.98066	4.53818	7.15603e-23	6.3226e-21
20556	Slfn2	schlafen 2	6.69243	6.69507	6.56032	7.52258e-23	6.58965e-21
23871	Ets1	E26 avian leukemia oncogene 1, 5' domain	-1.45437	-1.45438	8.60096	9.43892e-23	8.19826e-21
14469	Gbp2	guanylate binding protein 2	4.98175	4.98312	5.73282	1.13553e-22	9.77985e-21
217410	Trib2	tribbles pseudokinase 2	-2.92268	-2.92297	5.30563	1.98221e-22	1.69297e-20
20238	Atxn1	ataxin 1	4.7027	4.7384	0.89872	2.19341e-22	1.85787e-20
26971	Pla2g2f	phospholipase A2, group IIF	7.94759	8.16045	1.36336	2.40951e-22	2.02419e-20
12832	Col5a2	collagen, type V, alpha 2	9.16461	9.28703	3.19515	2.74248e-22	2.28518e-20
20649	Sntb1	syntrophin, basic 1	5.42912	5.47017	1.79002	3.99668e-22	3.30339e-20
399548	Scn4b	sodium channel, type IV, beta	3.35977	3.36018	5.45735	8.10466e-22	6.64517e-20
75723	Amotl1	angiomotin-like 1	3.25964	3.26028	5.05397	1.12756e-21	9.17175e-20
12385	Ctnna1	catenin (cadherin associated protein), alpha 1	2.89604	2.89637	5.32227	1.14879e-21	9.2708e-20
268663	Cdhr2	cadherin-related family member 2	7.29352	7.34362	2.58487	1.53175e-21	1.22647e-19
74096	Hvcn1	hydrogen voltage-gated channel 1	-3.03874	-3.03885	6.70144	1.95102e-21	1.55008e-19
50778	Rgs1	regulator of G-protein signaling 1	4.51444	4.55061	0.610712	3.81666e-21	3.009e-19
68713	Ifitm1	interferon induced transmembrane protein 1	7.09168	7.12762	3.17552	7.45957e-21	5.83612e-19
73750	Whrn	whirlin	-2.66843	-2.66896	4.0925	1.07792e-20	8.3694e-19
75578	Fggy	FGGY carbohydrate kinase domain containing	2.60691	2.60909	2.51643	1.20734e-20	9.30381e-19
667034	Pnp2	purine-nucleoside phosphorylase 2	5.56901	5.58128	4.27472	2.04866e-20	1.56692e-18
56504	Srpk3	serine/arginine-rich protein specific kinase 3	-3.38693	-3.38762	4.2861	2.57775e-20	1.95699e-18
106878	Smim3	small integral membrane protein 3	5.40372	5.49364	0.377073	2.86916e-20	2.16221e-18
56473	Fads2	fatty acid desaturase 2	2.28384	2.28422	4.82515	3.25635e-20	2.43609e-18
109050	Fam212b	family with sequence similarity 212, member B	2.33918	2.33987	3.7764	3.50741e-20	2.60489e-18
67426	Coq8a	coenzyme Q8A	-2.17121	-2.17163	3.78273	4.067e-20	2.99875e-18
14009	Etv1	ets variant 1	4.58306	4.61126	0.803845	6.30596e-20	4.61641e-18
100503043	Armcx4	armadillo repeat containing, X-linked 4	9.48298	9.5436	4.49328	1.3151e-19	9.55918e-18
170755	Sgk3	serum/glucocorticoid regulated kinase 3	6.27949	6.31043	3.49991	2.08587e-19	1.5055e-17
107351	Kank1	KN motif and ankyrin repeat domains 1	4.18152	4.18275	4.53617	2.1821e-19	1.56394e-17
320560	Dennd5b	DENN/MADD domain containing 5B	-1.76736	-1.76739	7.07122	2.48765e-19	1.77055e-17
245527	Eda2r	ectodysplasin A2 receptor	5.89514	5.93304	1.56511	3.03908e-19	2.1481e-17
18654	Pgf	placental growth factor	6.47458	6.49007	3.5697	3.66357e-19	2.57177e-17
14958	H1f0	H1 histone family, member 0	6.76342	6.81702	4.72227	6.29231e-19	4.38707e-17
320363	D030045P18Rik	RIKEN cDNA D030045P18 gene	4.19656	4.20509	2.8067	8.09428e-19	5.60529e-17
74034	4632404H12Rik	RIKEN cDNA 4632404H12 gene	-1.39945	-1.39965	4.08779	8.70117e-19	5.98512e-17
19128	Pros1	protein S (alpha)	4.94096	4.98306	0.657693	8.93779e-19	6.07226e-17
100039796	Tgtp2	T cell specific GTPase 2	4.32	4.32787	2.8207	8.94634e-19	6.07226e-17
64011	Nrgn	neurogranin	-6.19247	-6.33471	0.497749	1.13694e-18	7.6661e-17
110454	Ly6a	lymphocyte antigen 6 complex, locus A	4.64714	4.65784	2.92883	1.24513e-18	8.34072e-17
69368	Wdfy1	WD repeat and FYVE domain containing 1	-1.95712	-1.95742	4.07836	1.33104e-18	8.85836e-17
14786	Grb7	growth factor receptor bound protein 7	4.36508	4.38308	2.10335	1.42813e-18	9.44314e-17
12390	Cav2	caveolin 2	5.79835	5.81604	2.62587	1.71185e-18	1.12466e-16
140780	Bmp2k	BMP2 inducible kinase	1.55186	1.55196	5.6029	1.96203e-18	1.28082e-16
71198	Otud1	OTU domain containing 1	-1.99518	-1.9954	4.45491	4.1123e-18	2.66753e-16
228139	P2rx3	purinergic receptor P2X, ligand-gated ion channel, 3	2.30486	2.30567	3.58635	4.29798e-18	2.77044e-16
22092	Rsph1	radial spoke head 1 homolog (Chlamydomonas)	-3.36814	-3.36878	5.08209	4.51846e-18	2.89436e-16
102633020	Gm30948	predicted gene, 30948	2.8946	2.89476	6.32406	6.21587e-18	3.95692e-16
22066	Trpc4	transient receptor potential cation channel, subfamily C, member 4	6.30525	6.35003	2.15553	8.21352e-18	5.19632e-16
80888	Hspb8	heat shock protein 8	6.83808	6.90724	1.79233	8.68839e-18	5.46302e-16
18034	Nfkb2	nuclear factor of kappa light polypeptide gene enhancer in B cells 2, p49/p100	-1.70527	-1.70543	4.62571	1.06919e-17	6.68179e-16
269275	Acvr1c	activin A receptor, type IC	6.4642	6.51697	1.64735	1.8701e-17	1.16162e-15
93706	Pcdhgc3	protocadherin gamma subfamily C, 3	2.64481	2.64641	3.01319	2.40788e-17	1.48665e-15
12557	Cdh17	cadherin 17	6.32954	6.34328	4.07959	2.9491e-17	1.8099e-15
22025	Nr2c1	nuclear receptor subfamily 2, group C, member 1	4.17309	4.22763	0.223243	3.04239e-17	1.85604e-15
667373	Ifit1bl1	interferon induced protein with tetratricpeptide repeats 1B like 1	4.92574	4.94622	1.7545	3.13636e-17	1.90204e-15
66961	Neat1	nuclear paraspeckle assembly transcript 1 (non-protein coding)	-2.33179	-2.33182	7.45668	4.39041e-17	2.6469e-15
380928	Lmo7	LIM domain only 7	5.58992	5.6247	1.17773	5.37141e-17	3.21939e-15
56224	Tspan5	tetraspanin 5	3.70917	3.71216	2.89294	6.36871e-17	3.79494e-15
73229	Zfp983	zinc finger protein 983	1.74404	1.74429	4.43494	6.48039e-17	3.83916e-15
80877	Lrba	LPS-responsive beige-like anchor	-1.18262	-1.18265	6.89466	8.41694e-17	4.95777e-15
59310	Myl10	myosin, light chain 10, regulatory	4.1401	4.14016	9.37915	9.32315e-17	5.46017e-15
11630	Aim1	absent in melanoma 1	-1.52611	-1.52619	5.42531	1.0395e-16	6.05333e-15
109019	Nabp1	nucleic acid binding protein 1	2.11215	2.11233	5.31749	1.05368e-16	6.10121e-15
269951	Idh2	isocitrate dehydrogenase 2 (NADP+), mitochondrial	2.75549	2.75586	4.97802	1.21454e-16	6.99313e-15
108153	Adamts7	a disintegrin-like and metallopeptidase (reprolysin type) with thrombospondin type 1 motif, 7	-4.53373	-4.53763	2.70988	1.51888e-16	8.69667e-15
433470	AA467197	expressed sequence AA467197	4.58818	4.60254	1.69423	1.54928e-16	8.82143e-15
241489	Pde11a	phosphodiesterase 11A	2.05962	2.06112	2.50557	1.64735e-16	9.328e-15
106200	Txndc11	thioredoxin domain containing 11	-1.78142	-1.78147	6.21607	2.275e-16	1.28112e-14
71778	Klhl5	kelch-like 5	1.88848	1.88877	4.45003	2.8388e-16	1.58989e-14
79221	Hdac9	histone deacetylase 9	-3.44241	-3.44266	5.83627	3.07644e-16	1.71118e-14
14702	Gng2	guanine nucleotide binding protein (G protein), gamma 2	6.69878	6.72684	3.28991	3.08878e-16	1.71118e-14
76574	Mfsd2a	major facilitator superfamily domain containing 2A	5.97271	6.04115	1.58841	3.77383e-16	2.07946e-14
56434	Tspan3	tetraspanin 3	3.14975	3.15131	3.65129	3.81806e-16	2.09258e-14
15442	Hpse	heparanase	2.5538	2.55746	2.04226	4.05289e-16	2.20749e-14
78177	Ninl	ninein-like	5.37275	5.38713	2.60866	4.07079e-16	2.20749e-14
20707	Serpinb9c	serine (or cysteine) peptidase inhibitor, clade B, member 9c	5.15237	5.23225	1.00022	4.28193e-16	2.30976e-14
242248	Bank1	B cell scaffold protein with ankyrin repeats 1	2.46507	2.46545	5.3308	4.66649e-16	2.50403e-14
74241	Chpf	chondroitin polymerizing factor	-2.35986	-2.3604	3.98279	5.17314e-16	2.74885e-14
64143	Ralb	v-ral simian leukemia viral oncogene B	1.89784	1.89849	3.41991	5.1764e-16	2.74885e-14
414758	Zfp950	zinc finger protein 950	-1.30534	-1.30541	5.44539	5.50294e-16	2.9072e-14
56149	Grasp	GRP1 (general receptor for phosphoinositides 1)-associated scaffold protein	3.61948	3.62659	1.79128	5.76995e-16	3.03263e-14
12876	Cpe	carboxypeptidase E	7.62059	7.71939	1.47956	6.43469e-16	3.36475e-14
231507	Plac8	placenta-specific 8	1.94086	1.94087	9.52977	6.63056e-16	3.44957e-14
77090	Ocel1	occludin/ELL domain containing 1	-1.47829	-1.47841	4.76407	8.1831e-16	4.23579e-14
320100	Relt	RELT tumor necrosis factor receptor	1.61187	1.61198	5.79721	1.0186e-15	5.24603e-14
64291	Osbpl1a	oxysterol binding protein-like 1A	2.20619	2.20653	4.54187	1.07394e-15	5.50339e-14
100504166	4933421O10Rik	RIKEN cDNA 4933421O10 gene	-1.54766	-1.54806	3.18793	1.18167e-15	6.02536e-14
21943	Tnfsf11	tumor necrosis factor (ligand) superfamily, member 11	6.30049	6.3238	3.64551	1.50088e-15	7.61511e-14
22648	Zfp11	zinc finger protein 11	5.52691	5.59628	0.685726	1.55274e-15	7.83945e-14
20200	S100a6	S100 calcium binding protein A6 (calcyclin)	6.08691	6.19821	1.45214	1.5609e-15	7.84199e-14
212539	Gm266	predicted gene 266	6.15767	6.18318	2.90268	1.57297e-15	7.86408e-14
21955	Tnnt1	troponin T1, skeletal, slow	2.97701	2.98572	1.11931	2.08582e-15	1.03775e-13
103967	Dnm3	dynamin 3	2.63106	2.6379	1.00522	2.12811e-15	1.05367e-13
66860	Tanc1	tetratricopeptide repeat, ankyrin repeat and coiled-coil containing 1	5.94009	5.95597	3.08514	2.32545e-15	1.14584e-13
19401	Rara	retinoic acid receptor, alpha	1.64732	1.64752	4.76297	2.56917e-15	1.25988e-13
17005	Ltk	leukocyte tyrosine kinase	-2.00985	-2.01008	4.4995	2.70888e-15	1.32206e-13
14528	Gch1	GTP cyclohydrolase 1	2.34514	2.35127	1.11743	2.82425e-15	1.37183e-13
217830	9030617O03Rik	RIKEN cDNA 9030617O03 gene	4.43904	4.44138	4.54958	2.87679e-15	1.39077e-13
208440	Dip2c	disco interacting protein 2 homolog C	3.19748	3.19949	3.62842	3.30455e-15	1.59006e-13
20181	Rxra	retinoid X receptor alpha	3.58229	3.59698	0.564084	3.33122e-15	1.59541e-13
14783	Grb10	growth factor receptor bound protein 10	5.41684	5.43989	1.96452	3.41436e-15	1.62762e-13
68041	Mid1ip1	Mid1 interacting protein 1 (gastrulation specific G12-like (zebrafish))	1.77445	1.77458	5.40907	3.75708e-15	1.7827e-13
224648	Uhrf1bp1	UHRF1 (ICBP90) binding protein 1	2.03092	2.03149	3.90538	5.08468e-15	2.40151e-13
269529	Fbxo10	F-box protein 10	2.11552	2.11746	2.08751	6.33185e-15	2.97684e-13
214523	Tmprss4	transmembrane protease, serine 4	2.54763	2.55325	0.99462	7.65282e-15	3.58145e-13
76453	Prss23	protease, serine 23	-4.96384	-4.96545	6.72765	9.24461e-15	4.30673e-13
170833	Hook2	hook microtubule tethering protein 2	1.85534	1.85544	6.09523	1.01332e-14	4.69935e-13
27528	Nrep	neuronal regeneration related protein	5.14901	5.17975	1.18125	1.23911e-14	5.72055e-13
195046	Nlrp1a	NLR family, pyrin domain containing 1A	2.03349	2.03551	2.16738	1.33875e-14	6.15284e-13
23849	Klf6	Kruppel-like factor 6	1.49079	1.49089	5.72811	1.3572e-14	6.2098e-13
67488	Calcoco1	calcium binding and coiled coil domain 1	-2.86749	-2.86812	3.71267	1.45826e-14	6.64256e-13
17969	Ncf1	neutrophil cytosolic factor 1	-3.92907	-3.93264	3.47709	1.54224e-14	6.99397e-13
78303	Hist3h2ba	histone cluster 3, H2ba	6.43119	6.4638	2.68799	1.7267e-14	7.79601e-13
211378	6720489N17Rik	RIKEN cDNA 6720489N17 gene	6.28736	6.32308	2.98156	1.75576e-14	7.89245e-13
12450	Ccng1	cyclin G1	1.20175	1.20177	7.90158	1.92898e-14	8.63325e-13
26914	H2afy	H2A histone family, member Y	0.986901	0.986905	9.2951	1.95072e-14	8.69257e-13
15959	Ifit3	interferon-induced protein with tetratricopeptide repeats 3	4.41995	4.44911	0.872404	2.20206e-14	9.77007e-13
18645	Pfn2	profilin 2	-2.83833	-2.83864	5.04907	3.05452e-14	1.34939e-12
75785	Klhl24	kelch-like 24	-2.05539	-2.05541	7.99802	3.19482e-14	1.40531e-12
74931	4930481A15Rik	RIKEN cDNA 4930481A15 gene	-1.93528	-1.93656	1.84119	3.41822e-14	1.49715e-12
54373	Prss16	protease, serine 16 (thymus)	-2.24941	-2.25069	2.37092	3.67206e-14	1.60149e-12
20111	Rps6ka1	ribosomal protein S6 kinase polypeptide 1	4.26987	4.27194	4.96132	3.80233e-14	1.65128e-12
14672	Gna11	guanine nucleotide binding protein, alpha 11	-1.45528	-1.45539	4.8186	4.17251e-14	1.80439e-12
12977	Csf1	colony stimulating factor 1 (macrophage)	2.02707	2.028	3.02404	4.21242e-14	1.814e-12
20351	Sema4a	sema domain, immunoglobulin domain (Ig), transmembrane domain (TM) and short cytoplasmic domain, (semaphorin) 4A	4.39222	4.39343	5.55311	5.86346e-14	2.51442e-12
229905	Kyat3	kynurenine aminotransferase 3	3.03747	3.03871	4.08749	6.98118e-14	2.98126e-12
11565	Adssl1	adenylosuccinate synthetase like 1	-2.69542	-2.69623	3.24626	7.12546e-14	3.03024e-12
16188	Il3ra	interleukin 3 receptor, alpha chain	1.82626	1.82813	1.63751	7.41554e-14	3.14057e-12
64138	Ctsz	cathepsin Z	1.21663	1.21671	5.6017	8.29323e-14	3.49783e-12
98363	Efhd1	EF hand domain containing 1	2.8024	2.8028	4.82984	9.64658e-14	4.05196e-12
666926	Gm8369	predicted gene 8369	-3.69379	-3.71165	1.65273	1.06013e-13	4.43155e-12
74493	Tnks2	tankyrase, TRF1-interacting ankyrin-related ADP-ribose polymerase 2	0.967639	0.967645	8.72189	1.06367e-13	4.43155e-12
66569	Gdpd1	glycerophosphodiester phosphodiesterase domain containing 1	1.91789	1.91989	1.78159	1.08003e-13	4.48148e-12
52187	Rragd	Ras-related GTP binding D	-1.84713	-1.84728	4.88488	1.11115e-13	4.59202e-12
16992	Lta	lymphotoxin A	5.90005	5.90264	6.256	1.15435e-13	4.75136e-12
105348	Golm1	golgi membrane protein 1	3.64158	3.6446	3.08686	1.2375e-13	5.07326e-12
74194	Rnd3	Rho family GTPase 3	6.21522	6.47741	0.553763	1.29733e-13	5.29735e-12
224273	Crybg3	beta-gamma crystallin domain containing 3	4.2892	4.31197	0.972531	1.70256e-13	6.9244e-12
545681	Gm12992	predicted gene 12992	-3.24933	-3.25255	1.64134	1.73469e-13	7.02722e-12
16069	Jchain	immunoglobulin joining chain	3.51257	3.51701	3.4805	1.78106e-13	7.18663e-12
104175	Sbk1	SH3-binding kinase 1	-2.10437	-2.1044	7.66227	1.80012e-13	7.23508e-12
72386	2610035D17Rik	RIKEN cDNA 2610035D17 gene	-2.45046	-2.45104	3.45255	1.93236e-13	7.73622e-12
17748	Mt1	metallothionein 1	5.44876	5.50263	2.81428	2.26566e-13	9.03531e-12
67425	Eps8l1	EPS8-like 1	-1.82314	-1.82332	4.49531	3.0117e-13	1.19198e-11
26401	Map3k1	mitogen-activated protein kinase kinase kinase 1	-1.18487	-1.18488	7.6885	3.01223e-13	1.19198e-11
668218	Bin2	bridging integrator 2	3.53607	3.54997	1.53512	3.05253e-13	1.20329e-11
11746	Anxa4	annexin A4	3.05732	3.06922	1.42959	3.18165e-13	1.24938e-11
320981	Enpp6	ectonucleotide pyrophosphatase/phosphodiesterase 6	-4.70191	-4.70596	3.42125	3.29282e-13	1.28809e-11
319998	Tmem198	transmembrane protein 198	-3.08895	-3.09619	0.574464	3.43768e-13	1.33965e-11
67888	Tmem100	transmembrane protein 100	2.38187	2.38449	1.62974	3.78256e-13	1.46847e-11
382118	Zkscan7	zinc finger with KRAB and SCAN domains 7	5.2152	5.2677	0.425981	3.86938e-13	1.4965e-11
228775	Trib3	tribbles pseudokinase 3	4.01504	4.02229	2.52453	4.33861e-13	1.67167e-11
218914	Wapl	WAPL cohesin release factor	-1.48143	-1.48145	7.68186	5.2188e-13	2.00328e-11
65972	Ifi30	interferon gamma inducible protein 30	2.35098	2.35186	3.81396	5.69367e-13	2.1774e-11
75612	Gns	glucosamine (N-acetyl)-6-sulfatase	-1.43593	-1.43599	5.73138	5.87501e-13	2.2384e-11
69065	Chac1	ChaC, cation transport regulator 1	6.33226	6.38862	1.26071	6.08806e-13	2.31098e-11
67893	Tmem86a	transmembrane protein 86A	2.39489	2.3957	3.58228	6.35846e-13	2.40472e-11
22042	Tfrc	transferrin receptor	1.36644	1.36644	9.81732	6.72225e-13	2.53295e-11
211712	Pcdh9	protocadherin 9	4.35413	4.35468	6.62608	7.16611e-13	2.69031e-11
83771	Tas1r3	taste receptor, type 1, member 3	-1.90503	-1.90797	0.724988	7.24846e-13	2.71129e-11
12874	Cpd	carboxypeptidase D	2.13949	2.1398	4.63227	7.83654e-13	2.92061e-11
69743	Casz1	castor zinc finger 1	-2.11914	-2.12027	2.31216	8.68626e-13	3.22556e-11
67533	Ppfibp1	PTPRF interacting protein, binding protein 1 (liprin beta 1)	2.9548	2.96274	1.66648	9.6576e-13	3.57331e-11
83429	Ctns	cystinosis, nephropathic	-1.73662	-1.73714	2.99287	1.00761e-12	3.71474e-11
14131	Fcgr3	Fc receptor, IgG, low affinity III	5.32956	5.38592	0.797739	1.08994e-12	4.00386e-11
14255	Flt3	FMS-like tyrosine kinase 3	3.55406	3.56078	1.90506	1.16707e-12	4.27191e-11
380686	Cnrip1	cannabinoid receptor interacting protein 1	4.96939	4.98626	1.9526	1.20154e-12	4.38242e-11
233781	Xylt1	xylosyltransferase 1	-2.52177	-2.52249	3.71674	1.20998e-12	4.39755e-11
11647	Alpl	alkaline phosphatase, liver/bone/kidney	2.55992	2.56002	6.91482	1.29858e-12	4.70287e-11
71371	Arid5b	AT rich interactive domain 5B (MRF1-like)	-2.09382	-2.09428	3.66391	1.36006e-12	4.90817e-11
65256	Asb2	ankyrin repeat and SOCS box-containing 2	-3.74661	-3.7517	1.88409	1.44437e-12	5.19414e-11
98878	Ehd4	EH-domain containing 4	-2.01954	-2.01969	5.21689	1.52771e-12	5.47465e-11
73379	Dcbld2	discoidin, CUB and LCCL domain containing 2	2.95799	2.96148	1.96425	1.57339e-12	5.6187e-11
269593	Luzp1	leucine zipper protein 1	5.25273	5.29538	0.789506	1.61083e-12	5.73244e-11
223864	Rapgef3	Rap guanine nucleotide exchange factor (GEF) 3	-1.60693	-1.60716	4.17479	1.65387e-12	5.86524e-11
67784	Plxnd1	plexin D1	-2.30774	-2.3084	3.20804	1.77722e-12	6.28094e-11
76429	Lhpp	phospholysine phosphohistidine inorganic pyrophosphate phosphatase	-1.71423	-1.71454	3.62149	1.96779e-12	6.93053e-11
67231	Tbc1d20	TBC1 domain family, member 20	-1.21591	-1.21595	6.089	2.02391e-12	7.1038e-11
26410	Map3k8	mitogen-activated protein kinase kinase kinase 8	1.9895	1.99007	3.90893	2.58733e-12	9.05036e-11
328795	Ubash3a	ubiquitin associated and SH3 domain containing, A	-2.19711	-2.19727	5.75952	2.59646e-12	9.0514e-11
70497	Arhgap17	Rho GTPase activating protein 17	-1.8525	-1.85259	5.74849	2.88614e-12	1.00271e-10
16010	Igfbp4	insulin-like growth factor binding protein 4	4.25743	4.29456	2.20858	2.99051e-12	1.03546e-10
14282	Fosb	FBJ osteosarcoma oncogene B	2.42553	2.42743	2.46623	3.42112e-12	1.18057e-10
114601	Ehbp1l1	EH domain binding protein 1-like 1	-1.52511	-1.52514	6.89706	3.48893e-12	1.19994e-10
68556	Uckl1	uridine-cytidine kinase 1-like 1	-1.20075	-1.20083	5.10949	4.27501e-12	1.46537e-10
109264	Me3	malic enzyme 3, NADP(+)-dependent, mitochondrial	-3.68155	-3.69463	3.02313	5.1493e-12	1.75917e-10
212862	Chpt1	choline phosphotransferase 1	-1.33149	-1.33167	4.19541	5.32138e-12	1.81192e-10
30963	Hacd1	3-hydroxyacyl-CoA dehydratase 1	2.04282	2.04344	3.89432	5.38769e-12	1.82843e-10
210789	Tbc1d4	TBC1 domain family, member 4	5.54208	5.55256	3.50883	5.59578e-12	1.89278e-10
27261	Dok3	docking protein 3	-1.81311	-1.81314	7.25842	5.62981e-12	1.89802e-10
59033	Slc4a8	solute carrier family 4 (anion exchanger), member 8	4.24776	4.26194	1.99853	5.65877e-12	1.90153e-10
12070	Bex3	brain expressed X-linked 3	6.71992	6.78404	2.58679	7.2206e-12	2.41843e-10
19193	Pipox	pipecolic acid oxidase	-2.89443	-2.89606	2.78861	7.28737e-12	2.43284e-10
19415	Rasal1	RAS protein activator like 1 (GAP1 like)	-2.16375	-2.16402	4.52813	7.71189e-12	2.56621e-10
14345	Fut4	fucosyltransferase 4	2.73778	2.73869	4.27327	7.85066e-12	2.60393e-10
13610	S1pr3	sphingosine-1-phosphate receptor 3	6.54658	6.62872	1.21468	7.88532e-12	2.60699e-10
12332	Capg	capping protein (actin filament), gelsolin-like	1.87089	1.87116	4.97921	8.74378e-12	2.88151e-10
12477	Ctla4	cytotoxic T-lymphocyte-associated protein 4	8.24153	8.32381	2.60443	8.78982e-12	2.8874e-10
229898	Gbp5	guanylate binding protein 5	2.25094	2.2515	4	1.08357e-11	3.54808e-10
12745	Clgn	calmegin	4.86613	4.8677	5.63408	1.08948e-11	3.55607e-10
252838	Tox	thymocyte selection-associated high mobility group box	-3.36981	-3.37163	3.64946	1.10847e-11	3.60659e-10
27428	Shroom3	shroom family member 3	4.47113	4.50286	0.76334	1.12035e-11	3.62641e-10
59007	Ngly1	N-glycanase 1	1.04636	1.04639	6.32228	1.12164e-11	3.62641e-10
54683	Prdx5	peroxiredoxin 5	1.77897	1.779	7.90613	1.2421e-11	4.00322e-10
11910	Atf3	activating transcription factor 3	2.84395	2.85867	0.673105	1.77027e-11	5.67078e-10
16854	Lgals3	lectin, galactose binding, soluble 3	4.77349	4.87276	0.867433	1.77056e-11	5.67078e-10
68813	Dock5	dedicator of cytokinesis 5	1.82926	1.82987	3.1037	1.82755e-11	5.83507e-10
16568	Kif3a	kinesin family member 3A	3.28456	3.29615	0.663977	1.91088e-11	6.08217e-10
16993	Lta4h	leukotriene A4 hydrolase	1.20007	1.20009	7.67708	2.00197e-11	6.35239e-10
13400	Dmpk	dystrophia myotonica-protein kinase	3.83626	3.85787	0.834563	2.04615e-11	6.47252e-10
16431	Itm2a	integral membrane protein 2A	4.32774	4.35224	1.44183	2.18534e-11	6.89156e-10
20496	Slc12a2	solute carrier family 12, member 2	1.36906	1.36925	4.57121	2.24099e-11	7.04536e-10
20621	Snn	stannin	-2.57679	-2.57682	7.90524	2.24828e-11	7.04667e-10
57757	Pglyrp2	peptidoglycan recognition protein 2	2.53314	2.5361	2.13192	2.29578e-11	7.15829e-10
242484	D630039A03Rik	RIKEN cDNA D630039A03 gene	5.5326	5.6043	0.882958	2.29786e-11	7.15829e-10
12443	Ccnd1	cyclin D1	4.60197	4.63716	1.19985	2.36222e-11	7.32252e-10
224019	Tmem191c	transmembrane protein 191C	-1.93122	-1.93168	3.29911	2.36487e-11	7.32252e-10
116914	Slc19a2	solute carrier family 19 (thiamine transporter), member 2	1.34622	1.34641	4.46981	2.37714e-11	7.33834e-10
434156	Eid2b	EP300 interacting inhibitor of differentiation 2B	-1.22957	-1.22999	2.87989	2.40598e-11	7.40508e-10
19698	Relb	avian reticuloendotheliosis viral (v-rel) oncogene related B	-1.58597	-1.58639	3.27756	2.58758e-11	7.94015e-10
243025	Tmem156	transmembrane protein 156	3.83417	3.83664	3.91005	2.65194e-11	8.10198e-10
109270	Prr5	proline rich 5 (renal)	1.99338	1.99386	4.52096	2.65613e-11	8.10198e-10
108058	Camk2d	calcium/calmodulin-dependent protein kinase II, delta	1.45844	1.45845	8.86725	3.35429e-11	1.02012e-09
12168	Bmpr2	bone morphogenetic protein receptor, type II (serine/threonine kinase)	2.97461	2.97806	2.63395	3.56043e-11	1.07961e-09
18600	Padi2	peptidyl arginine deiminase, type II	1.73609	1.73628	5.29087	4.01276e-11	1.21318e-09
70564	Fam213a	family with sequence similarity 213, member A	4.23376	4.24927	2.1217	4.19704e-11	1.26516e-09
58802	Kcnmb4	potassium large conductance calcium-activated channel, subfamily M, beta member 4	-3.3613	-3.3667	1.34259	4.26729e-11	1.28256e-09
170772	Glcci1	glucocorticoid induced transcript 1	-1.80189	-1.8021	4.31925	4.38071e-11	1.3128e-09
238328	Vash1	vasohibin 1	5.12649	5.24522	-0.197447	4.55784e-11	1.3619e-09
213027	Evi5l	ecotropic viral integration site 5 like	-1.48294	-1.48315	3.9536	4.99592e-11	1.48846e-09
101497	Plekhg2	pleckstrin homology domain containing, family G (with RhoGef domain) member 2	-1.34033	-1.3404	5.44805	5.28034e-11	1.56864e-09
72543	Mvb12b	multivesicular body subunit 12B	5.90249	5.90829	4.67477	5.52656e-11	1.63704e-09
24088	Tlr2	toll-like receptor 2	2.78818	2.80166	0.739188	7.51072e-11	2.21837e-09
212531	Sh3bgrl2	SH3 domain binding glutamic acid-rich protein like 2	5.29384	5.34002	1.12078	7.66479e-11	2.25737e-09
260409	Cdc42ep3	CDC42 effector protein (Rho GTPase binding) 3	-1.70707	-1.70717	5.37621	7.6925e-11	2.25904e-09
14025	Bcl11a	B cell CLL/lymphoma 11A (zinc finger protein)	1.65917	1.65929	5.75542	7.88533e-11	2.30905e-09
14732	Gpam	glycerol-3-phosphate acyltransferase, mitochondrial	-1.48541	-1.48546	5.89934	8.00621e-11	2.33777e-09
83398	Ndst3	N-deacetylase/N-sulfotransferase (heparan glucosaminyl) 3	5.21313	5.25054	1.49466	8.47204e-11	2.46524e-09
75610	2010109A12Rik	RIKEN cDNA 2010109A12 gene	-1.86962	-1.87156	1.17604	8.49088e-11	2.46524e-09
27999	Fam3c	family with sequence similarity 3, member C	-1.54052	-1.54057	6.31019	8.55496e-11	2.47683e-09
21389	Tbx6	T-box 6	-2.0167	-2.01793	1.81717	8.6289e-11	2.4912e-09
64931	Izumo1r	IZUMO1 receptor, JUNO	1.93584	1.93787	2.05215	8.86996e-11	2.5536e-09
270097	Vat1l	vesicle amine transport protein 1 like	7.11645	7.25745	1.58057	9.04695e-11	2.59726e-09
22317	Vamp1	vesicle-associated membrane protein 1	-1.22917	-1.22925	5.22279	9.44384e-11	2.70363e-09
21748	Terc	telomerase RNA component	5.3959	5.45816	0.768669	1.07392e-10	3.0659e-09
71310	Tbc1d9	TBC1 domain family, member 9	3.61692	3.63419	0.882936	1.10406e-10	3.14321e-09
11486	Ada	adenosine deaminase	1.55407	1.55425	4.92116	1.1812e-10	3.35349e-09
76884	Cyfip2	cytoplasmic FMR1 interacting protein 2	-1.27638	-1.27638	8.71435	1.19967e-10	3.39653e-09
76108	Rap2a	RAS related protein 2a	4.09404	4.11746	0.88849	1.21283e-10	3.42432e-09
387609	Zhx2	zinc fingers and homeoboxes 2	-1.82825	-1.82844	4.54228	1.26179e-10	3.55277e-09
78771	Mctp1	multiple C2 domains, transmembrane 1	3.51685	3.53565	0.703222	1.29036e-10	3.62325e-09
319622	Itpripl2	inositol 1,4,5-triphosphate receptor interacting protein-like 2	3.43885	3.44908	1.96455	1.40831e-10	3.94365e-09
320312	A430035B10Rik	RIKEN cDNA A430035B10 gene	-2.22568	-2.22669	2.46199	1.4173e-10	3.95802e-09
83961	Nrg4	neuregulin 4	2.72828	2.73931	0.504799	1.43039e-10	3.9837e-09
75345	Slamf7	SLAM family member 7	-4.68184	-4.68232	6.27416	1.5104e-10	4.19515e-09
12709	Ckb	creatine kinase, brain	3.42517	3.46427	0.507034	1.57001e-10	4.34893e-09
12444	Ccnd2	cyclin D2	3.28965	3.28974	8.61743	1.60498e-10	4.43381e-09
102636620	Gm15326	predicted gene 15326	-2.66665	-2.66979	1.39067	1.63969e-10	4.51751e-09
14229	Fkbp5	FK506 binding protein 5	1.57229	1.57235	6.2278	1.65279e-10	4.5414e-09
224440	Setd4	SET domain containing 4	3.68756	3.70123	0.836053	1.79629e-10	4.92251e-09
73600	1700120C14Rik	RIKEN cDNA 1700120C14 gene	-1.71881	-1.7198	2.14942	1.86826e-10	5.10608e-09
668923	Zfp442	zinc finger protein 442	2.004	2.00694	1.40276	1.95803e-10	5.33719e-09
80879	Slc16a3	solute carrier family 16 (monocarboxylic acid transporters), member 3	6.71769	6.79542	2.00924	2.10608e-10	5.72553e-09
71742	Ulk3	unc-51-like kinase 3	-1.28389	-1.2841	3.74585	2.21616e-10	6.00883e-09
241638	Lzts3	leucine zipper, putative tumor suppressor family member 3	-1.88811	-1.88947	1.90946	2.35566e-10	6.37023e-09
12767	Cxcr4	chemokine (C-X-C motif) receptor 4	-1.14172	-1.14173	7.05508	2.3811e-10	6.42209e-09
13078	Cyp1b1	cytochrome P450, family 1, subfamily b, polypeptide 1	5.81205	5.87009	1.73647	2.52159e-10	6.78315e-09
320825	Samd5	sterile alpha motif domain containing 5	-8.21338	-8.25679	3.01179	2.56742e-10	6.88834e-09
21968	Tom1	target of myb1 trafficking protein	-1.1484	-1.14859	3.84336	2.73469e-10	7.31798e-09
65112	Pmepa1	prostate transmembrane protein, androgen induced 1	4.77533	4.79687	2.20582	3.17174e-10	8.46541e-09
19731	Rgl1	ral guanine nucleotide dissociation stimulator,-like 1	2.76554	2.76568	6.65403	3.36695e-10	8.96307e-09
224656	Zfp523	zinc finger protein 523	2.80814	2.81287	1.50209	3.40077e-10	9.02965e-09
225875	Lrfn4	leucine rich repeat and fibronectin type III domain containing 4	1.99484	1.99613	2.51747	3.5561e-10	9.4177e-09
74513	Neto2	neuropilin (NRP) and tolloid (TLL)-like 2	6.00676	6.0427	3.05226	3.59798e-10	9.50405e-09
16192	Il5ra	interleukin 5 receptor, alpha	-2.4015	-2.40255	2.77309	3.62201e-10	9.52133e-09
67800	Dgat2	diacylglycerol O-acyltransferase 2	1.72091	1.72552	0.609373	3.6231e-10	9.52133e-09
17974	Nck2	non-catalytic region of tyrosine kinase adaptor protein 2	4.48517	4.49321	2.91781	3.81889e-10	1.00102e-08
240427	Setbp1	SET binding protein 1	4.12848	4.18699	2.36819	3.85579e-10	1.00811e-08
209683	Ttc28	tetratricopeptide repeat domain 28	-1.7098	-1.7108	2.01342	4.01167e-10	1.0462e-08
67434	Ankrd33b	ankyrin repeat domain 33B	5.04214	5.04919	3.76082	4.18517e-10	1.08868e-08
16656	Hivep3	human immunodeficiency virus type I enhancer binding protein 3	1.84044	1.84157	2.77664	4.3002e-10	1.11514e-08
100040766	Mroh2a	maestro heat-like repeat family member 2A	2.97266	2.97777	1.44534	4.30868e-10	1.11514e-08
53321	Cntnap1	contactin associated protein-like 1	-4.06754	-4.09065	0.809943	4.46683e-10	1.15316e-08
244238	Mrgpre	MAS-related GPR, member E	-2.0743	-2.07516	2.67895	4.50362e-10	1.15974e-08
104174	Gldc	glycine decarboxylase	6.31627	6.42786	0.777756	4.52897e-10	1.16334e-08
11512	Adcy6	adenylate cyclase 6	6.1243	6.1463	2.75143	4.67444e-10	1.19771e-08
170643	Kirrel	kin of IRRE like (Drosophila)	6.28745	6.38484	2.91353	4.69937e-10	1.20109e-08
78416	Rnase6	ribonuclease, RNase A family, 6	-3.16128	-3.1662	1.53319	4.83043e-10	1.23152e-08
73660	Cabp4	calcium binding protein 4	1.75294	1.75509	1.47986	4.96386e-10	1.2624e-08
240672	Dusp5	dual specificity phosphatase 5	2.51177	2.51207	5.48935	5.15705e-10	1.30828e-08
74318	Hopx	HOP homeobox	3.87491	3.88391	1.79588	5.18099e-10	1.31111e-08
67087	Ctnnbip1	catenin beta interacting protein 1	1.66437	1.66563	2.11241	5.3887e-10	1.36032e-08
12287	Cacna1b	calcium channel, voltage-dependent, N type, alpha 1B subunit	4.02836	4.03017	4.8699	5.53708e-10	1.39434e-08
14815	Nr3c1	nuclear receptor subfamily 3, group C, member 1	-1.05793	-1.05794	7.60029	5.67375e-10	1.42525e-08
234549	Heatr3	HEAT repeat containing 3	2.03194	2.0322	5.02501	6.0029e-10	1.50425e-08
22068	Trpc6	transient receptor potential cation channel, subfamily C, member 6	5.01262	5.04391	1.08957	6.06698e-10	1.5166e-08
14017	Evi2a	ecotropic viral integration site 2a	1.88625	1.89221	0.828335	6.25664e-10	1.5602e-08
20497	Slc12a3	solute carrier family 12, member 3	-3.03323	-3.03395	3.63091	6.94598e-10	1.7279e-08
74013	Rftn2	raftlin family member 2	-1.38334	-1.38413	2.09712	7.11246e-10	1.76503e-08
244049	Mctp2	multiple C2 domains, transmembrane 2	-2.14581	-2.14596	5.21263	7.18464e-10	1.77863e-08
226255	Atrnl1	attractin like 1	5.91216	5.95115	1.23763	7.77076e-10	1.9191e-08
11622	Ahr	aryl-hydrocarbon receptor	4.33666	4.3405	4.04056	8.10856e-10	1.99771e-08
71904	Paqr7	progestin and adipoQ receptor family member VII	1.76601	1.76936	0.975116	8.14246e-10	2.00125e-08
268445	Ankrd13b	ankyrin repeat domain 13b	2.90164	2.90487	2.74284	8.18682e-10	2.00734e-08
102566	Ano10	anoctamin 10	2.74668	2.74967	2.11365	8.2196e-10	2.01057e-08
209478	Tbc1d12	TBC1D12: TBC1 domain family, member 12	4.58662	4.64471	0.299934	8.26877e-10	2.01778e-08
53860	Sept9	septin 9	2.16827	2.16839	6.39816	8.35778e-10	2.03465e-08
101320	Dyrk4	dual-specificity tyrosine-(Y)-phosphorylation regulated kinase 4	2.29972	2.30717	0.830461	8.54068e-10	2.07425e-08
243813	Leng9	leukocyte receptor cluster (LRC) member 9	-1.5934	-1.59424	2.14427	8.70517e-10	2.1092e-08
12481	Cd2	CD2 antigen	3.4201	3.42059	5.44819	8.92152e-10	2.15652e-08
382522	Hist3h2bb-ps	histone cluster 3, H2bb, pseudogene	2.96862	2.96975	3.88842	9.11437e-10	2.19796e-08
75016	4930480K23Rik	RIKEN cDNA 4930480K23 gene	-1.41575	-1.41658	1.93792	9.3002e-10	2.23751e-08
14314	Fstl1	follistatin-like 1	3.60785	3.61125	4.74819	9.45463e-10	2.26933e-08
232227	Iqsec1	IQ motif and Sec7 domain 1	-1.50691	-1.50697	5.79849	9.48259e-10	2.27073e-08
22379	Fmnl3	formin-like 3	-1.68182	-1.68194	5.07164	9.78981e-10	2.33883e-08
22637	Zap70	zeta-chain (TCR) associated protein kinase	-3.00191	-3.00255	4.62507	9.91015e-10	2.36207e-08
240185	9430020K01Rik	RIKEN cDNA 9430020K01 gene	6.33142	6.45379	1.08073	1.03324e-09	2.457e-08
225115	Svil	supervillin	5.02966	5.03417	4.32504	1.08231e-09	2.56772e-08
50766	Crim1	cysteine rich transmembrane BMP regulator 1 (chordin like)	6.04439	6.09811	1.3795	1.14351e-09	2.70666e-08
12290	Cacna1e	calcium channel, voltage-dependent, R type, alpha 1E subunit	-4.69613	-4.69761	4.347	1.18688e-09	2.80284e-08
225994	Nmrk1	nicotinamide riboside kinase 1	1.53973	1.53997	4.47441	1.19648e-09	2.81902e-08
71274	4933433G15Rik	RIKEN cDNA 4933433G15 gene	-1.70213	-1.70499	0.526397	1.24319e-09	2.92235e-08
102635880	Gm33104	predicted gene, 33104	2.02437	2.02483	4.01275	1.25781e-09	2.94994e-08
17300	Foxc1	forkhead box C1	1.87653	1.87659	6.8598	1.32658e-09	3.10414e-08
76459	Car12	carbonic anhydrase 12	2.29995	2.30094	3.57712	1.40556e-09	3.28145e-08
93893	Pcdhb22	protocadherin beta 22	1.82413	1.82722	1.00687	1.53152e-09	3.5674e-08
71045	4933406I18Rik	RIKEN cDNA 4933406I18 gene	-1.71134	-1.71278	1.48534	1.65866e-09	3.85478e-08
56792	Stap1	signal transducing adaptor family member 1	1.36859	1.36877	4.58495	1.72756e-09	4.00582e-08
51801	Ramp1	receptor (calcitonin) activity modifying protein 1	-2.32606	-2.32628	5.01653	1.75915e-09	4.06987e-08
243510	Ccdc142	coiled-coil domain containing 142	-1.33577	-1.33652	1.93761	1.7643e-09	4.07259e-08
67739	Slc48a1	solute carrier family 48 (heme transporter), member 1	-0.976956	-0.977009	5.41477	1.98666e-09	4.57556e-08
213053	Slc39a14	solute carrier family 39 (zinc transporter), member 14	1.98219	1.98243	5.08664	1.99716e-09	4.58943e-08
193838	Eme2	essential meiotic structure-specific endonuclease subunit 2	-1.08503	-1.08513	4.46323	2.01447e-09	4.61886e-08
26904	Sh2d1b1	SH2 domain containing 1B1	-4.03216	-4.04506	0.966334	2.1101e-09	4.82732e-08
68682	Slc44a2	solute carrier family 44, member 2	-1.11869	-1.11871	7.68674	2.1459e-09	4.89828e-08
100503498	Gm16675	predicted gene, 16675	-1.41619	-1.41675	2.66514	2.35024e-09	5.34193e-08
18679	Phka1	phosphorylase kinase alpha 1	-2.90506	-2.90526	5.59423	2.35068e-09	5.34193e-08
57444	Isg20	interferon-stimulated protein	1.66214	1.66452	1.43652	2.49059e-09	5.64735e-08
59126	Nek6	NIMA (never in mitosis gene a)-related expressed kinase 6	3.2212	3.24285	0.672501	2.53747e-09	5.74096e-08
71982	Snx10	sorting nexin 10	1.66342	1.66396	3.58869	2.58494e-09	5.83548e-08
654470	Tctn1	tectonic family member 1	-1.6226	-1.62279	4.27891	2.6213e-09	5.90455e-08
66211	Rpl3l	ribosomal protein L3-like	-3.80363	-3.80857	1.94035	2.65722e-09	5.97234e-08
70292	Afap1	actin filament associated protein 1	-1.913	-1.91328	4.24474	2.7449e-09	6.1559e-08
381678	Zcwpw1	zinc finger, CW type with PWWP domain 1	-2.60303	-2.60341	4.56835	2.81539e-09	6.3002e-08
11906	Zfhx3	zinc finger homeobox 3	3.87811	3.88624	1.81459	2.98995e-09	6.67626e-08
56468	Socs5	suppressor of cytokine signaling 5	-1.78677	-1.78704	3.75592	3.02176e-09	6.73261e-08
217882	Cep170b	centrosomal protein 170B	1.86745	1.86786	3.96315	3.11358e-09	6.92214e-08
109113	Uhrf2	ubiquitin-like, containing PHD and RING finger domains 2	1.83646	1.8365	7.23938	3.15025e-09	6.98851e-08
112407	Egln3	egl-9 family hypoxia-inducible factor 3	5.67563	5.7114	1.97446	3.53466e-09	7.82436e-08
13143	Dapk2	death-associated protein kinase 2	3.70449	3.73054	0.239674	3.65098e-09	8.06441e-08
98752	Fcrla	Fc receptor-like A	-2.74014	-2.74025	6.55934	3.79335e-09	8.36086e-08
13654	Egr2	early growth response 2	-3.2117	-3.23108	1.45316	3.86831e-09	8.50778e-08
69479	1700029J07Rik	RIKEN cDNA 1700029J07 gene	-1.38726	-1.38824	1.66917	3.91424e-09	8.59037e-08
75568	Capsl	calcyphosine-like	-2.92026	-2.92082	4.2591	4.00328e-09	8.767e-08
207565	Camkk2	calcium/calmodulin-dependent protein kinase kinase 2, beta	1.07883	1.07887	6.08805	4.13568e-09	9.03764e-08
243780	E330009J07Rik	RIKEN cDNA E330009J07 gene	1.49575	1.49592	4.96732	4.18106e-09	9.11737e-08
16453	Jak3	Janus kinase 3	-1.10187	-1.10192	5.7234	4.26074e-09	9.2714e-08
72022	Slc35f2	solute carrier family 35, member F2	5.36764	5.43358	1.66404	4.82844e-09	1.04845e-07
53314	Batf	basic leucine zipper transcription factor, ATF-like	2.47674	2.47773	3.93735	4.8656e-09	1.05428e-07
11490	Adam15	a disintegrin and metallopeptidase domain 15 (metargidin)	1.88258	1.88391	2.61107	5.02232e-09	1.08594e-07
80904	Dtx3	deltex 3, E3 ubiquitin ligase	3.52858	3.53254	3.10594	5.05844e-09	1.09145e-07
13549	Dyrk1b	dual-specificity tyrosine-(Y)-phosphorylation regulated kinase 1b	-1.7398	-1.74014	3.51571	5.17829e-09	1.11496e-07
114606	Tle6	transducin-like enhancer of split 6	-2.70107	-2.70222	2.73912	5.3825e-09	1.1565e-07
74754	Dhcr24	24-dehydrocholesterol reductase	1.49935	1.49948	5.50248	5.66174e-09	1.21396e-07
218699	Pxk	PX domain containing serine/threonine kinase	-1.36676	-1.36683	5.50345	5.8076e-09	1.24263e-07
15211	Hexa	hexosaminidase A	3.98064	4.00063	2.22135	5.8394e-09	1.24683e-07
65099	Irak1bp1	interleukin-1 receptor-associated kinase 1 binding protein 1	2.08795	2.08838	4.27272	6.03911e-09	1.28679e-07
16403	Itga6	integrin alpha 6	1.64561	1.64566	6.64491	6.25222e-09	1.32944e-07
66824	Pycard	PYD and CARD domain containing	-1.54647	-1.54702	2.89351	6.43522e-09	1.36552e-07
68526	Gpr155	G protein-coupled receptor 155	-2.63688	-2.63711	5.03304	6.47378e-09	1.37086e-07
12877	Cpeb1	cytoplasmic polyadenylation element binding protein 1	-2.48361	-2.48488	2.94991	6.63227e-09	1.40153e-07
17896	Myl4	myosin, light polypeptide 4	-1.64024	-1.64025	8.0146	7.07577e-09	1.49217e-07
627191	Syndig1l	synapse differentiation inducing 1 like	3.81854	3.82004	4.55469	7.58974e-09	1.59727e-07
100504601	Gm16702	predicted gene, 16702	-1.60567	-1.60627	2.82107	7.69576e-09	1.61509e-07
327978	Slfn5	schlafen 5	2.07666	2.0773	3.72801	7.70589e-09	1.61509e-07
14758	Gpm6b	glycoprotein m6b	1.38297	1.38323	4.28659	7.89147e-09	1.65061e-07
20444	St3gal2	ST3 beta-galactoside alpha-2,3-sialyltransferase 2	2.09818	2.09896	3.50044	7.96868e-09	1.66336e-07
15893	Ica1	islet cell autoantigen 1	2.69742	2.70671	0.435681	8.07013e-09	1.68111e-07
12142	Prdm1	PR domain containing 1, with ZNF domain	-3.11033	-3.1132	1.92913	8.12065e-09	1.68821e-07
75729	Fam227a	family with sequence similarity 227, member A	-2.00588	-2.00833	0.858602	8.27232e-09	1.71626e-07
66116	Nat8f1	N-acetyltransferase 8 (GCN5-related) family member 1	-1.71365	-1.71556	1.10866	8.33098e-09	1.72493e-07
102644	Oaf	out at first homolog	-2.23477	-2.23503	4.9277	8.72623e-09	1.80313e-07
54391	Rfk	riboflavin kinase	1.26776	1.26782	5.85552	9.22724e-09	1.90282e-07
244421	Lonrf1	LON peptidase N-terminal domain and ring finger 1	2.851	2.858	1.19256	9.32518e-09	1.91915e-07
104099	Itga9	integrin alpha 9	-1.92285	-1.92305	4.67105	9.6855e-09	1.98931e-07
20148	Dhrs3	dehydrogenase/reductase (SDR family) member 3	-2.66491	-2.66558	3.714	9.75764e-09	2.00012e-07
12894	Cpt1a	carnitine palmitoyltransferase 1a, liver	-1.24338	-1.24344	5.87637	9.87254e-09	2.01963e-07
20250	Scd2	stearoyl-Coenzyme A desaturase 2	1.45764	1.45766	8.30641	1.00686e-08	2.05564e-07
68842	Tulp4	tubby like protein 4	-1.19424	-1.19426	6.76047	1.10455e-08	2.2506e-07
319583	Lig4	ligase IV, DNA, ATP-dependent	-1.5594	-1.55947	5.78712	1.1664e-08	2.37192e-07
66706	Ndufaf3	NADH dehydrogenase (ubiquinone) 1 alpha subcomplex, assembly factor 3	-1.13938	-1.13952	4.20121	1.17638e-08	2.38747e-07
60440	Iigp1	interferon inducible GTPase 1	5.18504	5.22279	2.42268	1.18732e-08	2.4049e-07
94219	Cnnm2	cyclin M2	-1.66146	-1.66349	1.11486	1.21471e-08	2.45554e-07
11444	Chrnb2	cholinergic receptor, nicotinic, beta polypeptide 2 (neuronal)	-1.39878	-1.40029	1.385	1.34672e-08	2.71703e-07
21939	Cd40	CD40 antigen	-2.624	-2.63172	0.88196	1.40994e-08	2.83899e-07
80859	Nfkbiz	nuclear factor of kappa light polypeptide gene enhancer in B cells inhibitor, zeta	1.79052	1.79061	5.9162	1.46139e-08	2.93682e-07
16880	Lifr	leukemia inhibitory factor receptor	5.14033	5.16885	2.74513	1.57475e-08	3.15843e-07
102636709	Mypopos	Myb-related transcription factor, partner of profilin, opposite strand	-1.41043	-1.4109	2.74837	1.57976e-08	3.16231e-07
22142	Tuba1a	tubulin, alpha 1A	2.16068	2.16085	5.64549	1.65865e-08	3.31374e-07
12700	Cish	cytokine inducible SH2-containing protein	3.55231	3.55344	4.99941	1.66959e-08	3.32911e-07
102638882	Gm35339	predicted gene, 35339	-1.30454	-1.30497	2.71209	1.70296e-08	3.38906e-07
53883	Celsr2	cadherin, EGF LAG seven-pass G-type receptor 2	3.64306	3.66622	0.455954	1.76206e-08	3.49987e-07
18451	P4ha1	procollagen-proline, 2-oxoglutarate 4-dioxygenase (proline 4-hydroxylase), alpha 1 polypeptide	2.4018	2.40203	5.77662	1.79002e-08	3.54852e-07
235493	Fam214a	family with sequence similarity 214, member A	-2.20105	-2.20128	4.66824	2.09025e-08	4.13571e-07
18559	Pctp	phosphatidylcholine transfer protein	1.14219	1.14227	5.17825	2.18506e-08	4.31497e-07
233204	Tbc1d17	TBC1 domain family, member 17	-1.16977	-1.16982	5.7397	2.21175e-08	4.35927e-07
19072	Prep	prolyl endopeptidase	-1.45711	-1.45713	7.29965	2.44741e-08	4.81449e-07
15002	H2-Ob	histocompatibility 2, O region beta locus	-1.89548	-1.89553	6.63646	2.45588e-08	4.8219e-07
207521	Dtx4	deltex 4, E3 ubiquitin ligase	2.5998	2.60415	2.02182	2.49395e-08	4.88728e-07
50918	Myadm	myeloid-associated differentiation marker	4.681	4.68775	3.79117	2.58493e-08	5.05591e-07
63953	Dusp10	dual specificity phosphatase 10	-1.98233	-1.98309	2.80631	2.71549e-08	5.30116e-07
15894	Icam1	intercellular adhesion molecule 1	1.70943	1.70993	3.51459	2.79559e-08	5.44715e-07
15483	Hsd11b1	hydroxysteroid 11-beta dehydrogenase 1	2.17482	2.17812	1.99805	2.9194e-08	5.67759e-07
68028	Rpl22l1	ribosomal protein L22 like 1	1.33682	1.33684	8.14021	2.95708e-08	5.73998e-07
106585	Ankrd12	ankyrin repeat domain 12	-1.16903	-1.16907	5.97227	3.06883e-08	5.94565e-07
56743	Lat2	linker for activation of T cells family, member 2	-1.96307	-1.96432	2.63547	3.22811e-08	6.24244e-07
229615	Pias3	protein inhibitor of activated STAT 3	-1.2372	-1.23741	3.62917	3.30965e-08	6.37638e-07
107895	Mgat5	mannoside acetylglucosaminyltransferase 5	-1.36128	-1.36133	6.11884	3.30982e-08	6.37638e-07
373864	Col27a1	collagen, type XXVII, alpha 1	5.09584	5.10412	3.1332	3.41758e-08	6.57163e-07
54137	Acrbp	proacrosin binding protein	-1.30181	-1.30248	2.12716	3.45006e-08	6.62166e-07
16592	Fabp5	fatty acid binding protein 5, epidermal	4.64433	4.64617	5.82688	3.49214e-08	6.68989e-07
210146	Irgq	immunity-related GTPase family, Q	-1.35281	-1.35291	4.90242	3.76384e-08	7.19695e-07
53902	Rcan3	regulator of calcineurin 3	1.47658	1.47692	3.89093	3.96382e-08	7.56521e-07
192678	Rassf3	Ras association (RalGDS/AF-6) domain family member 3	1.84751	1.84783	4.75599	3.99783e-08	7.61594e-07
231724	Rad9b	RAD9 checkpoint clamp component B	-1.61105	-1.61159	3.11409	4.19798e-08	7.9824e-07
263406	Plekhg3	pleckstrin homology domain containing, family G (with RhoGef domain) member 3	2.63034	2.63605	1.13378	4.24869e-08	8.06385e-07
16145	Igtp	interferon gamma induced GTPase	1.8138	1.8143	3.74561	4.25818e-08	8.06693e-07
12176	Bnip3	BCL2/adenovirus E1B interacting protein 3	1.85707	1.8572	5.87811	4.36796e-08	8.25964e-07
16792	Laptm5	lysosomal-associated protein transmembrane 5	-2.04565	-2.0457	6.94972	4.66854e-08	8.81176e-07
20679	Sox6	SRY (sex determining region Y)-box 6	4.4834	4.49389	2.34824	4.82125e-08	9.08327e-07
16159	Il12a	interleukin 12a	-1.97083	-1.97103	4.51178	4.89584e-08	9.20688e-07
58861	Cysltr1	cysteinyl leukotriene receptor 1	4.97134	4.98791	3.92404	5.10374e-08	9.58026e-07
243912	Hspb6	heat shock protein, alpha-crystallin-related, B6	-1.33424	-1.33502	2.0072	5.18536e-08	9.71568e-07
66236	1500011B03Rik	RIKEN cDNA 1500011B03 gene	1.97508	1.97679	2.3052	5.25024e-08	9.8193e-07
12006	Axin2	axin 2	4.93146	4.94565	1.72356	5.64603e-08	1.05403e-06
18584	Pde8a	phosphodiesterase 8A	3.52423	3.52469	6.3215	5.70895e-08	1.06384e-06
107448	Unc5a	unc-5 netrin receptor A	-4.10478	-4.11245	1.45542	5.88182e-08	1.09406e-06
114713	Rasa2	RAS p21 protein activator 2	-1.04605	-1.04609	5.92054	5.9001e-08	1.09547e-06
70081	Zfp995	zinc finger protein 995	3.96771	3.9841	2.18219	5.95149e-08	1.10302e-06
66090	Ypel3	yippee-like 3 (Drosophila)	-1.82285	-1.82296	5.11472	6.26267e-08	1.15859e-06
67963	Npc2	Niemann-Pick type C2	0.931528	0.931541	7.71519	6.57969e-08	1.21505e-06
26949	Vat1	vesicle amine transport 1	-1.38658	-1.38702	3.21187	6.676e-08	1.23062e-06
56306	Fam60a	family with sequence similarity 60, member A	1.05145	1.05147	7.6016	6.88758e-08	1.26734e-06
71330	Rcbtb1	regulator of chromosome condensation (RCC1) and BTB (POZ) domain containing protein 1	4.80314	4.811	3.72597	7.38746e-08	1.35688e-06
16410	Itgav	integrin alpha V	-1.36205	-1.36209	6.14041	7.43235e-08	1.36269e-06
14412	Slc6a13	solute carrier family 6 (neurotransmitter transporter, GABA), member 13	2.55408	2.56295	1.34355	7.52243e-08	1.37674e-06
18719	Pip5k1b	phosphatidylinositol-4-phosphate 5-kinase, type 1 beta	-1.35698	-1.35733	3.17821	7.67837e-08	1.40277e-06
14387	Gaa	glucosidase, alpha, acid	3.03971	3.04318	2.46749	8.1513e-08	1.48652e-06
16627	Klra1	killer cell lectin-like receptor, subfamily A, member 1	-6.45127	-6.46274	4.56913	8.22427e-08	1.49717e-06
76794	Man2c1os	mannosidase, alpha, class 2C, member 1, opposite strand	-1.37729	-1.37848	1.37155	8.78299e-08	1.59604e-06
110279	Bcr	breakpoint cluster region	-1.22926	-1.2293	6.06946	9.07307e-08	1.64584e-06
217866	Cdc42bpb	CDC42 binding protein kinase beta	3.98973	4.03174	1.00549	9.15697e-08	1.65812e-06
20343	Sell	selectin, lymphocyte	2.76579	2.76615	5.51877	9.57393e-08	1.73057e-06
15184	Hdac5	histone deacetylase 5	-2.05664	-2.0567	6.15444	9.82996e-08	1.77372e-06
224796	Clic5	chloride intracellular channel 5	-2.62941	-2.62976	4.49187	1.07272e-07	1.93222e-06
19296	Pvt1	plasmacytoma variant translocation 1	2.0158	2.0163	4.27845	1.08159e-07	1.94478e-06
78255	Ralgps2	Ral GEF with PH domain and SH3 binding motif 2	-2.18548	-2.18568	5.48508	1.13992e-07	2.04607e-06
70617	5730508B09Rik	RIKEN cDNA 5730508B09 gene	-1.28581	-1.2862	2.96945	1.1458e-07	2.05302e-06
171212	Galnt10	UDP-N-acetyl-alpha-D-galactosamine:polypeptide N-acetylgalactosaminyltransferase 10	2.32302	2.32368	4.07428	1.18556e-07	2.12056e-06
237253	Lrp11	low density lipoprotein receptor-related protein 11	-2.1626	-2.16394	2.1655	1.21404e-07	2.16771e-06
73825	Ppp1r21	protein phosphatase 1, regulatory subunit 21	0.990584	0.990623	6.13898	1.23841e-07	2.20739e-06
212555	Pqlc2	PQ loop repeat containing 2	-1.40015	-1.40103	1.99495	1.30541e-07	2.32278e-06
56312	Nupr1	nuclear protein transcription regulator 1	3.16205	3.16909	1.82962	1.32198e-07	2.34818e-06
19262	Ptpra	protein tyrosine phosphatase, receptor type, A	-1.12942	-1.12945	6.43307	1.33861e-07	2.37361e-06
16828	Ldha	lactate dehydrogenase A	1.54599	1.54599	9.53438	1.34738e-07	2.38502e-06
211666	Mgst2	microsomal glutathione S-transferase 2	4.15551	4.15678	5.35053	1.40618e-07	2.48481e-06
29869	Ulk2	unc-51 like kinase 2	-1.25955	-1.25961	5.43915	1.47345e-07	2.59829e-06
76850	Ago4	argonaute RISC catalytic subunit 4	3.29809	3.30755	1.42127	1.47547e-07	2.59829e-06
14667	Gm2a	GM2 ganglioside activator protein	1.37542	1.37547	6.38649	1.52355e-07	2.67836e-06
432572	Specc1	sperm antigen with calponin homology and coiled-coil domains 1	4.20724	4.22266	2.07184	1.65151e-07	2.89834e-06
103743	Tmem98	transmembrane protein 98	5.77823	5.83407	1.26837	1.67583e-07	2.936e-06
102632821	LOC102632821	uncharacterized LOC102632821	-1.8065	-1.80908	0.759357	1.70436e-07	2.98088e-06
58240	Hs1bp3	HCLS1 binding protein 3	-1.38877	-1.39037	1.2139	1.73507e-07	3.02943e-06
110094	Phka2	phosphorylase kinase alpha 2	-1.20785	-1.2079	5.69038	1.82454e-07	3.18023e-06
16852	Lgals1	lectin, galactose binding, soluble 1	2.14697	2.1471	6.33918	1.8487e-07	3.21687e-06
384783	Irs2	insulin receptor substrate 2	5.83635	5.91359	2.67686	1.90742e-07	3.31282e-06
20562	Slit1	slit homolog 1 (Drosophila)	-2.01032	-2.01141	2.10432	1.91031e-07	3.31282e-06
545030	Wdfy4	WD repeat and FYVE domain containing 4	0.93599	0.935992	9.96373	1.92999e-07	3.34129e-06
12323	Camk2b	calcium/calmodulin-dependent protein kinase II, beta	-2.29226	-2.29261	4.48924	1.93624e-07	3.34645e-06
320054	9230116N13Rik	RIKEN cDNA 9230116N13 gene	-1.28082	-1.28161	2.07619	2.01036e-07	3.46872e-06
67972	Atp2b1	ATPase, Ca++ transporting, plasma membrane 1	-0.910691	-0.910708	6.95909	2.09098e-07	3.60176e-06
20356	Sema5a	sema domain, seven thrombospondin repeats (type 1 and type 1-like), transmembrane domain (TM) and short cytoplasmic domain, (semaphorin) 5A	4.60484	4.70306	2.72789	2.11036e-07	3.62903e-06
214968	Sema6d	sema domain, transmembrane domain (TM), and cytoplasmic domain, (semaphorin) 6D	2.10132	2.10141	6.58301	2.18318e-07	3.74798e-06
24057	Sh3yl1	Sh3 domain YSC-like 1	-1.44558	-1.44752	0.927009	2.21782e-07	3.80108e-06
170753	Zfp704	zinc finger protein 704	6.4003	6.41158	3.92279	2.22432e-07	3.80586e-06
71448	Tmem80	transmembrane protein 80	-1.06872	-1.06886	4.06486	2.34212e-07	4.00074e-06
52637	Cisd1	CDGSH iron sulfur domain 1	1.08229	1.08232	6.79702	2.41938e-07	4.12583e-06
108154	Adamts6	a disintegrin-like and metallopeptidase (reprolysin type) with thrombospondin type 1 motif, 6	-1.65761	-1.65788	4.04678	2.43409e-07	4.14402e-06
13076	Cyp1a1	cytochrome P450, family 1, subfamily a, polypeptide 1	3.16619	3.18249	0.844456	2.5222e-07	4.2836e-06
20652	Soat1	sterol O-acyltransferase 1	3.11517	3.11638	4.13713	2.52443e-07	4.2836e-06
433940	Fam222a	family with sequence similarity 222, member A	-1.72659	-1.72843	1.07755	2.74865e-07	4.65634e-06
239102	Zfhx2	zinc finger homeobox 2	-1.4397	-1.4401	2.94117	3.01449e-07	5.09029e-06
14281	Fos	FBJ osteosarcoma oncogene	2.01986	2.02334	1.08956	3.01474e-07	5.09029e-06
435337	Gm5662	predicted gene 5662	5.45589	5.45898	5.44048	3.10196e-07	5.22894e-06
234684	Lrrc29	leucine rich repeat containing 29	-1.35068	-1.3512	2.6123	3.25678e-07	5.48092e-06
107766	Haao	3-hydroxyanthranilate 3,4-dioxygenase	3.00441	3.02893	0.417691	3.30517e-07	5.55322e-06
67389	Fam132a	family with sequence similarity 132, member A	1.2934	1.29436	1.94671	3.37518e-07	5.66157e-06
14525	Gcsam	germinal center associated, signaling and motility	-6.08313	-6.11193	2.64842	3.54253e-07	5.93258e-06
67547	Slc39a8	solute carrier family 39 (metal ion transporter), member 8	3.12784	3.14666	0.474299	3.63243e-07	6.07322e-06
100043861	Klrb1	killer cell lectin-like receptor subfamily B member 1	-2.91298	-2.91599	1.67427	3.79048e-07	6.32714e-06
11975	Atp6v0a1	ATPase, H+ transporting, lysosomal V0 subunit A1	-2.39648	-2.39846	2.32384	3.81343e-07	6.3551e-06
19347	Dennd5a	DENN/MADD domain containing 5A	4.51575	4.51833	5.42455	3.94117e-07	6.55732e-06
239556	Cacna1i	calcium channel, voltage-dependent, alpha 1I subunit	2.47601	2.47921	1.49452	4.01037e-07	6.66163e-06
14245	Lpin1	lipin 1	2.7971	2.80354	1.28452	4.04765e-07	6.71268e-06
66365	Ccdc90b	coiled-coil domain containing 90B	1.51561	1.51643	2.48738	4.09367e-07	6.77803e-06
233079	Ffar2	free fatty acid receptor 2	2.70663	2.70948	2.23726	4.15784e-07	6.87318e-06
70510	Rnf167	ring finger protein 167	-1.26454	-1.26458	5.91111	4.25752e-07	7.02663e-06
384009	Glipr2	GLI pathogenesis-related 2	1.84124	1.8414	5.45865	4.41129e-07	7.2687e-06
24083	Natd1	N-acetyltransferase domain containing 1	-1.46705	-1.46729	3.73261	4.55553e-07	7.49433e-06
23853	Def6	differentially expressed in FDCP 6	1.3355	1.33568	4.68496	4.85898e-07	7.98072e-06
214895	Lman2l	lectin, mannose-binding 2-like	-1.05373	-1.05385	4.32402	4.86678e-07	7.98075e-06
223648	Ccdc166	coiled-coil domain containing 166	4.06738	4.12919	0.65287	4.97666e-07	8.14788e-06
18803	Plcg1	phospholipase C, gamma 1	1.65204	1.65209	6.50952	4.99727e-07	8.16858e-06
270035	Letm2	leucine zipper-EF-hand containing transmembrane protein 2	-1.45317	-1.45421	1.73736	5.11059e-07	8.34052e-06
94282	Sfxn5	sideroflexin 5	1.73427	1.73789	1.17429	5.14952e-07	8.3814e-06
328561	Apol10b	apolipoprotein L 10B	-2.15617	-2.16139	1.31732	5.152e-07	8.3814e-06
18115	Nnt	nicotinamide nucleotide transhydrogenase	-1.56665	-1.56736	2.39677	5.27407e-07	8.56639e-06
13609	S1pr1	sphingosine-1-phosphate receptor 1	4.1469	4.16272	2.40744	5.62372e-07	9.11986e-06
85029	Rpph1	ribonuclease P RNA component H1	-2.2373	-2.23731	11.0781	5.89941e-07	9.55182e-06
14299	Ncs1	neuronal calcium sensor 1	4.38211	4.49526	0.629656	5.90992e-07	9.55375e-06
24017	Rnf13	ring finger protein 13	0.895829	0.895866	6.08984	6.05344e-07	9.77035e-06
52132	Ccdc97	coiled-coil domain containing 97	-1.07774	-1.07782	4.95393	6.35752e-07	1.0245e-05
56229	Thsd1	thrombospondin, type I, domain 1	2.04607	2.04783	2.2295	6.49068e-07	1.04432e-05
14204	Il4i1	interleukin 4 induced 1	-1.69835	-1.69973	1.79231	6.59231e-07	1.05901e-05
242362	Manea	mannosidase, endo-alpha	-1.12183	-1.12185	6.73472	7.05221e-07	1.13111e-05
74777	Selenon	selenoprotein N	2.6369	2.64627	0.502326	7.09147e-07	1.13563e-05
75695	Rilpl1	Rab interacting lysosomal protein-like 1	2.6221	2.62899	1.07454	7.44876e-07	1.19099e-05
240168	Rasgrp3	RAS, guanyl releasing protein 3	-2.78337	-2.78696	1.85261	7.51917e-07	1.20037e-05
50767	Pnpla6	patatin-like phospholipase domain containing 6	-0.999926	-0.999979	5.46932	7.82844e-07	1.2478e-05
28006	Washc2	WASH complex subunit 2	-0.959446	-0.959477	6.14513	7.84995e-07	1.24929e-05
239096	Cdh24	cadherin-like 24	-1.84522	-1.84551	3.95167	8.09728e-07	1.28592e-05
19659	Rbp1	retinol binding protein 1, cellular	3.01652	3.02878	0.946602	8.10523e-07	1.28592e-05
209760	Tmc7	transmembrane channel-like gene family 7	-2.73001	-2.73202	1.80225	8.17547e-07	1.29506e-05
27029	Sgsh	N-sulfoglucosamine sulfohydrolase (sulfamidase)	-2.22954	-2.23067	2.47945	8.19412e-07	1.29601e-05
237711	Eml6	echinoderm microtubule associated protein like 6	5.9268	6.00075	2.25433	8.56033e-07	1.35185e-05
22625	Map3k19	mitogen-activated protein kinase kinase kinase 19	-2.92653	-2.93347	1.15227	8.96892e-07	1.41419e-05
14190	Fgl2	fibrinogen-like protein 2	5.14924	5.15888	3.52724	9.01916e-07	1.41993e-05
16476	Jun	jun proto-oncogene	2.6896	2.69028	4.8871	9.09086e-07	1.42902e-05
13809	Enpep	glutamyl aminopeptidase	4.43162	4.43303	6.72483	9.51846e-07	1.49395e-05
18109	Mycn	v-myc avian myelocytomatosis viral related oncogene, neuroblastoma derived	3.13	3.13035	6.19744	9.55296e-07	1.49707e-05
17179	Matk	megakaryocyte-associated tyrosine kinase	3.02656	3.03932	1.31185	9.88038e-07	1.54602e-05
77963	Hook1	hook microtubule tethering protein 1	3.5416	3.54828	2.07935	1.01411e-06	1.58439e-05
432769	Zfp708	zinc finger protein 708	-1.23356	-1.23479	1.16643	1.02699e-06	1.60207e-05
326618	Tpm4	tropomyosin 4	5.88665	5.88811	7.95759	1.04594e-06	1.62915e-05
320634	Ocrl	OCRL, inositol polyphosphate-5-phosphatase	4.85657	4.92081	0.552701	1.05385e-06	1.63898e-05
18844	Plxna1	plexin A1	1.52141	1.52147	6.59148	1.07363e-06	1.66722e-05
11989	Slc7a3	solute carrier family 7 (cationic amino acid transporter, y+ system), member 3	2.02644	2.03423	0.247731	1.13816e-06	1.76475e-05
26378	Decr2	2-4-dienoyl-Coenzyme A reductase 2, peroxisomal	1.35679	1.35755	2.46024	1.15001e-06	1.78044e-05
16975	Lrp8	low density lipoprotein receptor-related protein 8, apolipoprotein e receptor	1.63159	1.63196	3.99344	1.17026e-06	1.80905e-05
56791	Ube2l6	ubiquitin-conjugating enzyme E2L 6	-1.20471	-1.20496	3.60471	1.17429e-06	1.81255e-05
68691	Kansl1l	KAT8 regulatory NSL complex subunit 1-like	-1.31703	-1.31707	6.11475	1.21561e-06	1.8735e-05
22377	Wbp1	WW domain binding protein 1	-1.32229	-1.32239	4.91938	1.23343e-06	1.89812e-05
18081	Ninj1	ninjurin 1	-1.38999	-1.39021	3.90838	1.33258e-06	2.04761e-05
100306954	Snora17	small nucleolar RNA, H/ACA box 17	1.32609	1.32632	4.42052	1.51397e-06	2.32286e-05
11690	Alox5ap	arachidonate 5-lipoxygenase activating protein	2.86438	2.87757	1.64484	1.53957e-06	2.3586e-05
12334	Capn2	calpain 2	7.51974	7.60768	2.98521	1.55387e-06	2.37696e-05
100702	Gbp6	guanylate binding protein 6	3.14346	3.16185	0.52893	1.56255e-06	2.38668e-05
12014	Bach2	BTB and CNC homology, basic leucine zipper transcription factor 2	-1.60076	-1.60078	7.29284	1.56637e-06	2.38895e-05
242620	Dmrta2	doublesex and mab-3 related transcription factor like family A2	2.95696	2.96042	1.69165	1.65534e-06	2.52089e-05
104156	Etv5	ets variant 5	1.14504	1.14508	6.32164	1.70427e-06	2.59156e-05
414125	F830002L21Rik	RIKEN cDNA F830002L21 gene	-2.03428	-2.03927	0.729226	1.75902e-06	2.67084e-05
100042889	C920021L13Rik	RIKEN cDNA C920021L13 gene	-1.24508	-1.24658	1.03737	1.89145e-06	2.86767e-05
227937	Pkp4	plakophilin 4	1.34317	1.34327	5.54516	1.9322e-06	2.92513e-05
76071	Jakmip1	janus kinase and microtubule interacting protein 1	-1.17982	-1.17985	6.53972	1.9544e-06	2.95437e-05
80720	Pbx4	pre B cell leukemia homeobox 4	-1.23813	-1.23892	1.93478	2.15479e-06	3.2525e-05
216197	Ckap4	cytoskeleton-associated protein 4	3.98282	4.00107	1.8136	2.16903e-06	3.26918e-05
77799	Sla2	Src-like-adaptor 2	2.03837	2.04221	1.63661	2.17707e-06	3.27647e-05
66061	Tctex1d2	Tctex1 domain containing 2	2.48735	2.49732	0.683726	2.21423e-06	3.32751e-05
56278	Gkap1	G kinase anchoring protein 1	2.26545	2.27159	1.7567	2.28369e-06	3.42573e-05
77794	Adamtsl2	ADAMTS-like 2	-2.6186	-2.62432	1.01463	2.28627e-06	3.42573e-05
216516	Ccdc157	coiled-coil domain containing 157	-1.39408	-1.39475	2.20505	2.31644e-06	3.46587e-05
19419	Rasgrp1	RAS guanyl releasing protein 1	5.40919	5.41534	5.05297	2.34e-06	3.49602e-05
230801	Pigv	phosphatidylinositol glycan anchor biosynthesis, class V	-1.05573	-1.05592	3.68543	2.37797e-06	3.54758e-05
13401	Dmwd	dystrophia myotonica-containing WD repeat motif	4.06632	4.08458	1.30017	2.43266e-06	3.62388e-05
74617	Scpep1	serine carboxypeptidase 1	1.35891	1.35916	4.38749	2.52186e-06	3.75132e-05
432677	Vrtn	vertebrae development associated	2.41299	2.41684	2.42469	2.56201e-06	3.80551e-05
654801	Zfp784	zinc finger protein 784	-1.36691	-1.36829	1.26815	2.85762e-06	4.23847e-05
76100	5830454E08Rik	RIKEN cDNA 5830454E08 gene	-1.31054	-1.31238	0.762621	2.86988e-06	4.25049e-05
16197	Il7r	interleukin 7 receptor	-1.11158	-1.11159	7.71437	2.97183e-06	4.39513e-05
16439	Itpr2	inositol 1,4,5-triphosphate receptor 2	-1.3323	-1.33232	7.45648	3.14422e-06	4.64338e-05
56375	B4galt4	UDP-Gal:betaGlcNAc beta 1,4-galactosyltransferase, polypeptide 4	4.53311	4.53656	4.1186	3.24624e-06	4.78715e-05
338371	Endov	endonuclease V	-0.932759	-0.932874	4.12512	3.32182e-06	4.89157e-05
68235	Mturn	maturin, neural progenitor differentiation regulator homolog (Xenopus)	-1.97624	-1.97719	2.22734	3.33396e-06	4.90241e-05
73737	1110008P14Rik	RIKEN cDNA 1110008P14 gene	-1.07284	-1.07324	2.74581	3.35417e-06	4.92506e-05
236727	Slc9a7	solute carrier family 9 (sodium/hydrogen exchanger), member 7	-1.09573	-1.09583	4.69153	3.36653e-06	4.93613e-05
68283	9530077C05Rik	RIKEN cDNA 9530077C05 gene	-1.50927	-1.50951	4.09279	3.42373e-06	5.01283e-05
12751	Tpp1	tripeptidyl peptidase I	-1.02385	-1.02399	4.14978	3.62911e-06	5.30595e-05
67103	Ptgr1	prostaglandin reductase 1	2.48855	2.48868	6.48597	3.6543e-06	5.33517e-05
240034	Zfp760	zinc finger protein 760	3.94743	3.96443	3.11085	3.68608e-06	5.37392e-05
12482	Ms4a1	membrane-spanning 4-domains, subfamily A, member 1	-5.09672	-5.15294	0.920756	3.71329e-06	5.4059e-05
100302601	Snord83b	small nucleolar RNA, C/D box 83B	1.24542	1.24583	3.56893	3.93756e-06	5.72427e-05
223453	Dap	death-associated protein	-1.44846	-1.44855	5.25892	3.9935e-06	5.79736e-05
268297	Scml4	sex comb on midleg-like 4 (Drosophila)	-1.69813	-1.69845	3.66896	4.02453e-06	5.83415e-05
29876	Clic4	chloride intracellular channel 4 (mitochondrial)	1.10007	1.10009	7.36629	4.10649e-06	5.94455e-05
223658	Mroh1	maestro heat-like repeat family member 1	-1.13662	-1.1367	4.94607	4.12004e-06	5.95575e-05
56441	Nat6	N-acetyltransferase 6	-1.15396	-1.15437	2.72759	4.24144e-06	6.12261e-05
14800	Gria2	glutamate receptor, ionotropic, AMPA2 (alpha 2)	4.64241	4.69493	0.569081	4.30092e-06	6.19974e-05
209378	Itih5	inter-alpha (globulin) inhibitor H5	-2.12061	-2.12095	4.20968	4.32462e-06	6.22515e-05
170740	Zfp287	zinc finger protein 287	4.00221	4.04554	0.244047	4.55752e-06	6.55119e-05
12371	Casp9	caspase 9	-1.08681	-1.08699	3.86122	4.57134e-06	6.56186e-05
225861	Snx32	sorting nexin 32	-1.33575	-1.3362	2.57076	4.59021e-06	6.57974e-05
216578	Papolg	poly(A) polymerase gamma	1.17003	1.17007	6.60228	4.68934e-06	6.71244e-05
382018	Unc13a	unc-13 homolog A (C. elegans)	-1.94159	-1.94359	1.37114	4.79164e-06	6.8493e-05
140703	Emid1	EMI domain containing 1	-2.31574	-2.3159	6.18452	4.84626e-06	6.91773e-05
20775	Sqle	squalene epoxidase	0.903748	0.903781	6.28525	4.89036e-06	6.97098e-05
66626	Cdip1	cell death inducing Trp53 target 1	-1.08847	-1.08852	5.52641	4.89726e-06	6.97112e-05
383295	Ypel5	yippee-like 5 (Drosophila)	-1.42976	-1.42993	4.28033	4.94709e-06	7.03228e-05
60455	Tmem8	transmembrane protein 8 (five membrane-spanning domains)	-1.25181	-1.25262	1.965	5.19836e-06	7.37922e-05
71711	Mus81	MUS81 structure-specific endonuclease subunit	-1.05399	-1.05409	4.62076	5.24267e-06	7.43183e-05
12035	Bcat1	branched chain aminotransferase 1, cytosolic	1.81196	1.81202	6.94637	5.3432e-06	7.56387e-05
17977	Ncoa1	nuclear receptor coactivator 1	-0.936524	-0.93659	5.02526	5.41208e-06	7.65081e-05
68070	Pdzd2	PDZ domain containing 2	5.11231	5.15347	2.90236	5.48446e-06	7.74245e-05
78779	Spata2l	spermatogenesis associated 2-like	-1.26561	-1.26625	2.06302	5.49897e-06	7.75227e-05
108167848	LOC108167848	zinc finger protein 717-like	-1.21309	-1.21331	3.54242	5.58392e-06	7.8612e-05
66922	Rras2	related RAS viral (r-ras) oncogene 2	1.75114	1.75118	7.5284	5.94986e-06	8.3649e-05
15932	Idua	iduronidase, alpha-L-	-1.18492	-1.18514	3.68354	6.15263e-06	8.63812e-05
208117	Aph1b	aph1 homolog B, gamma secretase subunit	-2.23655	-2.23758	3.41771	6.22786e-06	8.73178e-05
57785	Rangrf	RAN guanine nucleotide release factor	3.92663	3.93818	3.00928	6.25821e-06	8.76236e-05
69718	Ipmk	inositol polyphosphate multikinase	1.08089	1.08091	7.53809	6.34597e-06	8.8731e-05
22021	Tpst1	protein-tyrosine sulfotransferase 1	1.10499	1.10507	5.40753	6.44675e-06	9.00174e-05
258532	Olfr373	olfactory receptor 373	2.65183	2.66156	1.09966	6.45986e-06	9.00777e-05
54604	Pcnx	pecanex homolog (Drosophila)	1.56855	1.56876	4.44054	6.61417e-06	9.21042e-05
11856	Arhgap6	Rho GTPase activating protein 6	2.71986	2.73395	0.937171	6.83695e-06	9.50772e-05
100217415	Scarna6	small Cajal body-specific RNA 6	-1.89062	-1.89195	1.90668	6.98775e-06	9.70426e-05
12753	Clock	circadian locomotor output cycles kaput	5.8522	5.89044	4.03984	7.39792e-06	0.0001026
27053	Asns	asparagine synthetase	2.47142	2.47159	6.17136	7.5148e-06	0.00010408
497652	Acd	adrenocortical dysplasia	-0.943289	-0.943385	4.4844	7.58681e-06	0.000104936
14168	Fgf13	fibroblast growth factor 13	-3.48182	-3.61001	1.54733	7.78198e-06	0.00010749
12125	Bcl2l11	BCL2-like 11 (apoptosis facilitator)	1.00508	1.00512	5.9998	7.90223e-06	0.000109004
319742	Mpzl3	myelin protein zero-like 3	1.26887	1.26972	2.20579	7.95386e-06	0.000109569
271221	Rubcnl	RUN and cysteine rich domain containing beclin 1 interacting protein like	-1.39723	-1.39743	3.96777	8.15762e-06	0.000112225
100217450	Snora47	small nucleolar RNA, H/ACA box 47	1.85083	1.8526	2.15927	8.32346e-06	0.000114353
17122	Mxd4	Max dimerization protein 4	-1.48696	-1.48699	6.67754	8.4461e-06	0.000115882
11477	Acvr1	activin A receptor, type 1	5.70923	5.82145	0.898047	8.58263e-06	0.000117598
21844	Tiam1	T cell lymphoma invasion and metastasis 1	5.38118	5.38167	3.63019	8.89326e-06	0.000121692
60525	Acss2	acyl-CoA synthetase short-chain family member 2	-1.86161	-1.86277	2.52053	8.90599e-06	0.000121703
209032	Zc3hav1l	zinc finger CCCH-type, antiviral 1-like	1.61681	1.61731	3.7635	9.07079e-06	0.00012379
68048	Aen	apoptosis enhancing nuclease	1.42523	1.42527	6.7722	9.29633e-06	0.0001267
29819	Stau2	staufen (RNA binding protein) homolog 2 (Drosophila)	1.5087	1.50976	2.33934	9.39154e-06	0.000127827
20744	Strbp	spermatid perinuclear RNA binding protein	-0.850714	-0.85072	8.28311	9.41921e-06	0.000128034
16190	Il4ra	interleukin 4 receptor, alpha	1.51989	1.5203	3.96911	9.56815e-06	0.000129886
14824	Grn	granulin	-1.34353	-1.34363	5.21735	9.90782e-06	0.000134319
105439	Slain1	SLAIN motif family, member 1	-1.41629	-1.41638	5.14379	1.00176e-05	0.000135629
66902	Mtap	methylthioadenosine phosphorylase	1.3885	1.38856	6.45686	1.04078e-05	0.000140725
76897	Ralyl	RALY RNA binding protein-like	-6.02546	-6.04267	2.85835	1.04226e-05	0.000140739
72128	2610008E11Rik	RIKEN cDNA 2610008E11 gene	-1.29426	-1.29436	5.01635	1.0484e-05	0.000141382
12614	Celsr1	cadherin, EGF LAG seven-pass G-type receptor 1	1.93211	1.93256	4.00062	1.07097e-05	0.000144236
22695	Zfp36	zinc finger protein 36	-1.32767	-1.32774	5.26701	1.07494e-05	0.000144581
93702	Pcdhgb5	protocadherin gamma subfamily B, 5	2.21624	2.22238	0.325844	1.08366e-05	0.000145563
16408	Itgal	integrin alpha L	2.19561	2.19674	3.38343	1.08614e-05	0.000145705
192986	Cyb5d2	cytochrome b5 domain containing 2	-1.1097	-1.11035	2.00689	1.10964e-05	0.000148663
18356	Olfr56	olfactory receptor 56	1.74578	1.74823	1.73508	1.13722e-05	0.000152159
64209	Herpud1	homocysteine-inducible, endoplasmic reticulum stress-inducible, ubiquitin-like domain member 1	-1.09093	-1.09093	8.36175	1.1496e-05	0.000153614
52323	Klhl7	kelch-like 7	4.89374	4.94108	2.2191	1.1709e-05	0.000156257
12269	C4bp	complement component 4 binding protein	2.70361	2.7132	2.5552	1.18838e-05	0.000158384
319582	6430573F11Rik	RIKEN cDNA 6430573F11 gene	5.04277	5.09185	1.66559	1.20619e-05	0.000160549
16848	Lfng	LFNG O-fucosylpeptide 3-beta-N-acetylglucosaminyltransferase	1.43249	1.43253	6.97097	1.27846e-05	0.000169948
74338	Slc6a19	solute carrier family 6 (neurotransmitter transporter), member 19	-3.60389	-3.60587	3.53701	1.33043e-05	0.000176626
237886	Slfn9	schlafen 9	3.4039	3.40527	4.74453	1.42497e-05	0.000188932
228839	Tgif2	TGFB-induced factor homeobox 2	1.85453	1.8553	3.20068	1.46212e-05	0.000193608
104009	Qsox1	quiescin Q6 sulfhydryl oxidase 1	2.25249	2.25706	1.16317	1.49677e-05	0.000197941
74043	Pex26	peroxisomal biogenesis factor 26	-1.01923	-1.01953	2.94382	1.5436e-05	0.00020387
71213	Cage1	cancer antigen 1	-1.23794	-1.23928	1.31767	1.56267e-05	0.000206124
331493	Gm5127	predicted gene 5127	1.7392	1.74215	1.10685	1.60977e-05	0.000211922
16195	Il6st	interleukin 6 signal transducer	3.47534	3.48052	2.68334	1.61076e-05	0.000211922
64383	Sirt2	sirtuin 2	-0.926231	-0.926332	4.36982	1.68177e-05	0.000220981
21390	Tbxa2r	thromboxane A2 receptor	2.3977	2.40181	1.57554	1.71809e-05	0.000225464
69430	1700048O20Rik	RIKEN cDNA 1700048O20 gene	3.78953	3.80515	1.22669	1.74316e-05	0.000228461
52864	Slx4	SLX4 structure-specific endonuclease subunit homolog (S. cerevisiae)	-0.966073	-0.966108	5.92812	1.78937e-05	0.000234218
72480	Tspyl4	TSPY-like 4	-1.20169	-1.2019	3.69166	1.82879e-05	0.000239072
100502734	Gm16023	predicted gene 16023	-1.07216	-1.07298	1.51467	1.89077e-05	0.00024686
13822	Epb41l2	erythrocyte membrane protein band 4.1 like 2	-0.911043	-0.911055	7.36592	1.90604e-05	0.000248537
68750	Rreb1	ras responsive element binding protein 1	-1.00403	-1.00408	5.36067	1.90939e-05	0.000248657
67306	Zc2hc1a	zinc finger, C2HC-type containing 1A	4.18583	4.23557	0.743695	1.92207e-05	0.000249991
57810	Cdon	cell adhesion molecule-related/down-regulated by oncogenes	1.08549	1.08561	4.63704	1.94699e-05	0.000252767
107993	Bfsp2	beaded filament structural protein 2, phakinin	2.30087	2.30138	4.8219	1.94834e-05	0.000252767
16161	Il12rb1	interleukin 12 receptor, beta 1	1.67713	1.67947	1.21071	1.9625e-05	0.000254282
69660	Tmbim1	transmembrane BAX inhibitor motif containing 1	2.55484	2.55827	2.34049	2.00829e-05	0.000259886
14561	Gdf11	growth differentiation factor 11	-1.17352	-1.17365	4.41755	2.13195e-05	0.00027554
235048	Zfp599	zinc finger protein 599	1.45381	1.45429	3.45027	2.13851e-05	0.00027604
13423	Dnase2a	deoxyribonuclease II alpha	-1.3718	-1.37202	3.88453	2.21239e-05	0.0002851
74205	Acsl3	acyl-CoA synthetase long-chain family member 3	1.47311	1.47324	5.47798	2.21426e-05	0.0002851
68836	Mrpl52	mitochondrial ribosomal protein L52	-1.0828	-1.08283	6.37625	2.22894e-05	0.00028663
12452	Ccng2	cyclin G2	-1.36884	-1.36886	6.72941	2.25106e-05	0.000289112
73833	Fam98c	family with sequence similarity 98, member C	-0.902166	-0.902235	4.86442	2.35479e-05	0.000302056
53970	Rfx5	regulatory factor X, 5 (influences HLA class II expression)	-0.936727	-0.936781	5.20884	2.42353e-05	0.000310485
232785	Zfp783	zinc finger protein 783	2.95869	2.95988	4.17421	2.44898e-05	0.000312972
17444	Grap2	GRB2-related adaptor protein 2	1.88126	1.88148	5.14757	2.44905e-05	0.000312972
70021	Nt5dc2	5'-nucleotidase domain containing 2	0.999988	1.00003	6.04129	2.51502e-05	0.000321001
23859	Dlg2	discs, large homolog 2 (Drosophila)	2.45508	2.45541	4.83558	2.54667e-05	0.000324637
20230	Satb1	special AT-rich sequence binding protein 1	2.1717	2.17249	3.37211	2.58416e-05	0.000329007
23966	Tenm4	teneurin transmembrane protein 4	4.60369	4.60482	5.24307	2.62931e-05	0.00033434
67769	Gpatch2	G patch domain containing 2	-1.24643	-1.24647	5.91357	2.72925e-05	0.000346618
22151	Tubb2a	tubulin, beta 2A class IIA	1.75519	1.75782	1.88195	2.76931e-05	0.000351271
83408	Gimap3	GTPase, IMAP family member 3	2.58875	2.5896	4.43023	2.81723e-05	0.000356907
66826	Taz	tafazzin	-0.809174	-0.809207	5.73212	2.87671e-05	0.000363992
67887	Saraf	store-operated calcium entry-associated regulatory factor	1.93589	1.93633	3.77133	2.88394e-05	0.000364458
20540	Slc7a7	solute carrier family 7 (cationic amino acid transporter, y+ system), member 7	-1.88629	-1.88677	3.30973	2.89165e-05	0.000364982
68262	Agpat4	1-acylglycerol-3-phosphate O-acyltransferase 4 (lysophosphatidic acid acyltransferase, delta)	2.7798	2.78206	3.08411	2.9021e-05	0.000365851
74476	4933439C10Rik	RIKEN cDNA 4933439C10 gene	-1.05245	-1.05248	5.89932	2.91753e-05	0.000367344
57373	Akip1	A kinase (PRKA) interacting protein 1	5.24731	5.32624	3.07246	2.94118e-05	0.000369866
70377	Derl3	Der1-like domain family, member 3	-1.44979	-1.45118	1.49412	2.97985e-05	0.00037427
227801	Dennd1a	DENN/MADD domain containing 1A	-0.845921	-0.845997	4.70522	3.02724e-05	0.000379758
227525	Dclre1c	DNA cross-link repair 1C	-1.11802	-1.11813	4.40699	3.10539e-05	0.000389085
66667	Hspbap1	Hspb associated protein 1	-1.18698	-1.18724	3.5197	3.20896e-05	0.000401571
18950	Pnp	purine-nucleoside phosphorylase	1.89147	1.89148	9.51293	3.21609e-05	0.000401972
216190	Appl2	adaptor protein, phosphotyrosine interaction, PH domain and leucine zipper containing 2	-1.38721	-1.38749	3.47258	3.22134e-05	0.000402137
404315	Olfr372	olfactory receptor 372	3.0963	3.10214	2.54088	3.25377e-05	0.000405693
19165	Psen2	presenilin 2	-1.12371	-1.12389	3.84591	3.31962e-05	0.0004134
72054	Cyp4f18	cytochrome P450, family 4, subfamily f, polypeptide 18	2.66575	2.66585	6.87554	3.40959e-05	0.000424088
19201	Pstpip2	proline-serine-threonine phosphatase-interacting protein 2	2.27955	2.29054	1.02056	3.43844e-05	0.000427159
68294	Mfsd10	major facilitator superfamily domain containing 10	2.88462	2.88717	3.63648	3.56153e-05	0.000441915
19039	Lgals3bp	lectin, galactoside-binding, soluble, 3 binding protein	1.53767	1.5397	1.99413	3.57972e-05	0.000443634
74126	Syvn1	synovial apoptosis inhibitor 1, synoviolin	-1.04131	-1.04133	6.94615	3.58554e-05	0.000443769
76467	Msrb2	methionine sulfoxide reductase B2	1.66289	1.66473	1.62934	3.58947e-05	0.000443769
73674	Wdr75	WD repeat domain 75	1.08845	1.08847	7.13386	3.64152e-05	0.000449661
103080	Sept10	septin 10	4.25245	4.29428	1.97835	3.65632e-05	0.000450946
77938	Fam53b	family with sequence similarity 53, member B	-1.1329	-1.13291	8.93492	3.72222e-05	0.000458523
51793	Ddah2	dimethylarginine dimethylaminohydrolase 2	1.27295	1.27341	2.79822	3.74164e-05	0.000460361
19241	Tmsb4x	thymosin, beta 4, X chromosome	1.00979	1.00979	10.2983	3.75711e-05	0.000461711
16855	Lgals4	lectin, galactose binding, soluble 4	-1.30197	-1.30326	1.13139	3.76473e-05	0.000462092
74552	Nipal3	NIPA-like domain containing 3	-1.06312	-1.06319	5.00392	4.03047e-05	0.000494119
73166	Tm7sf2	transmembrane 7 superfamily member 2	-0.938414	-0.938565	3.71908	4.07513e-05	0.000498996
71544	Arhgap42	Rho GTPase activating protein 42	5.52658	5.55266	3.82217	4.11206e-05	0.000502918
218442	Serinc5	serine incorporator 5	-1.55772	-1.55774	7.61114	4.24598e-05	0.000518318
14581	Gfi1	growth factor independent 1	-2.11211	-2.13059	2.75555	4.24809e-05	0.000518318
270893	Tmem132e	transmembrane protein 132E	-3.02628	-3.02652	6.05738	4.2693e-05	0.000519729
228026	Pdk1	pyruvate dehydrogenase kinase, isoenzyme 1	1.54769	1.54775	6.81819	4.27315e-05	0.000519729
11428	Aco1	aconitase 1	3.34338	3.37871	2.46444	4.27487e-05	0.000519729
56018	Stard10	START domain containing 10	1.46133	1.46224	2.44208	4.28464e-05	0.000520299
11982	Atp10a	ATPase, class V, type 10A	2.16838	2.16863	5.66235	4.39267e-05	0.000532787
100503545	Nuggc	nuclear GTPase, germinal center associated	-1.44544	-1.44634	1.90781	4.41269e-05	0.000534583
12908	Crat	carnitine acetyltransferase	-1.38718	-1.38858	1.45185	4.45918e-05	0.000539577
360013	Myo18a	myosin XVIIIA	-0.958034	-0.958073	5.75636	4.47725e-05	0.000541124
100503240	Trpc5os	transient receptor potential cation channel, subfamily C, member 5, opposite strand	2.01142	2.0184	4.99677	4.63955e-05	0.000560079
69632	Arhgef12	Rho guanine nucleotide exchange factor (GEF) 12	4.181	4.20779	1.77279	4.64954e-05	0.000560626
59043	Wsb2	WD repeat and SOCS box-containing 2	-1.36272	-1.36324	2.73718	4.74475e-05	0.000571433
56520	Nme4	NME/NM23 nucleoside diphosphate kinase 4	1.72898	1.72954	3.69496	4.75992e-05	0.000571963
338351	Akap17b	A kinase (PRKA) anchor protein 17B	-1.19365	-1.19381	4.11785	4.76031e-05	0.000571963
22352	Vim	vimentin	1.1729	1.17291	8.06782	4.79102e-05	0.000574978
170439	Elovl6	ELOVL family member 6, elongation of long chain fatty acids (yeast)	1.47222	1.47224	8.03109	4.91677e-05	0.00058938
381694	B3glct	beta-3-glucosyltransferase	1.27691	1.27764	2.33901	4.92483e-05	0.000589656
240667	Sec31b	Sec31 homolog B (S. cerevisiae)	-1.24739	-1.24889	0.894956	4.95742e-05	0.000592865
12763	Cmah	cytidine monophospho-N-acetylneuraminic acid hydroxylase	-2.63926	-2.63943	5.84729	5.06421e-05	0.000604899
11980	Atp8a1	ATPase, aminophospholipid transporter (APLT), class I, type 8A, member 1	-1.17124	-1.17131	5.3578	5.06985e-05	0.000604899
240261	Ccdc112	coiled-coil domain containing 112	1.99989	2.00536	0.454195	5.08573e-05	0.000606089
72325	Vps9d1	VPS9 domain containing 1	-0.937427	-0.937542	4.1516	5.14085e-05	0.000611946
330286	D630045J12Rik	RIKEN cDNA D630045J12 gene	4.03415	4.04342	2.91762	5.3974e-05	0.00064174
67789	Dalrd3	DALR anticodon binding domain containing 3	-0.936183	-0.936247	4.99554	5.4432e-05	0.000646435
234413	Zfp961	zinc finger protein 961	0.878094	0.878127	6.18043	5.51721e-05	0.000654467
78317	Ccdc88b	coiled-coil domain containing 88B	1.10539	1.10541	6.98778	5.5336e-05	0.000655651
56295	Higd1a	HIG1 domain family, member 1A	1.0387	1.03873	6.91692	5.62587e-05	0.000665815
268706	Slc38a9	solute carrier family 38, member 9	-1.15594	-1.15604	4.65447	5.64674e-05	0.000667514
620078	C130026I21Rik	RIKEN cDNA C130026I21 gene	-1.58882	-1.5915	0.887021	5.6814e-05	0.000670837
72293	Nkd2	naked cuticle 2 homolog (Drosophila)	1.71116	1.71317	1.38594	5.77115e-05	0.00068065
100039805	D5Ertd605e	DNA segment, Chr 5, ERATO Doi 605, expressed	1.71026	1.7132	1.2322	5.78679e-05	0.00068171
320078	Olfml2b	olfactomedin-like 2B	2.52274	2.53951	0.118823	5.85121e-05	0.000688508
83673	Snhg1	small nucleolar RNA host gene 1	1.0375	1.03751	7.72761	5.90328e-05	0.000693839
77590	Chst15	carbohydrate (N-acetylgalactosamine 4-sulfate 6-O) sulfotransferase 15	-1.58164	-1.58181	4.54817	5.94197e-05	0.000697586
22619	Siae	sialic acid acetylesterase	-3.11278	-3.12761	0.520477	5.97944e-05	0.000701182
23797	Akt3	thymoma viral proto-oncogene 3	-1.01141	-1.01144	6.30785	5.99937e-05	0.000702714
67792	Rgs8	regulator of G-protein signaling 8	3.37018	3.38132	1.91716	6.21188e-05	0.000726776
77128	Crebrf	CREB3 regulatory factor	-1.08526	-1.0853	5.90515	6.30964e-05	0.000737372
104681	Slc16a6	solute carrier family 16 (monocarboxylic acid transporters), member 6	0.989522	0.989601	5.20266	6.37716e-05	0.000744414
192652	Wdr81	WD repeat domain 81	-1.06087	-1.06093	5.27914	6.47069e-05	0.000754472
17064	Cd93	CD93 antigen	-1.08365	-1.08365	9.62387	6.48827e-05	0.000755663
102634533	LOC102634533	uncharacterized LOC102634533	-1.21525	-1.21631	1.26939	6.59334e-05	0.000767028
69769	Tnfaip8l2	tumor necrosis factor, alpha-induced protein 8-like 2	1.98116	1.98201	3.61393	6.63718e-05	0.000771253
67222	Srfbp1	serum response factor binding protein 1	-1.05103	-1.05108	5.64056	6.8366e-05	0.000793526
353502	Hcfc1r1	host cell factor C1 regulator 1 (XPO1-dependent)	-0.906639	-0.906816	3.53955	6.8585e-05	0.000795167
382985	Rrm2b	ribonucleotide reductase M2 B (TP53 inducible)	-1.14307	-1.14311	5.87342	6.91944e-05	0.000801326
213391	Rassf4	Ras association (RalGDS/AF-6) domain family member 4	-2.43723	-2.43747	4.91217	6.99534e-05	0.000809201
65221	Slc15a3	solute carrier family 15, member 3	-1.2886	-1.28876	4.46432	7.1051e-05	0.000820971
56299	Fkbpl	FK506 binding protein-like	-1.16916	-1.17005	1.50164	7.25295e-05	0.000837112
216445	Arhgap9	Rho GTPase activating protein 9	1.3443	1.34445	4.79469	7.30446e-05	0.000842108
21824	Thbd	thrombomodulin	-1.46008	-1.46013	5.67925	7.35976e-05	0.000847531
100272219	AA543186	expressed sequence AA543186	-1.14628	-1.14775	0.799814	7.48473e-05	0.000860954
71722	Cic	capicua transcriptional repressor	-1.00134	-1.00137	6.54733	7.59484e-05	0.00087264
207375	Fam120c	family with sequence similarity 120, member C	-0.971073	-0.971261	3.61743	7.72309e-05	0.000886382
103266	Tmem263	transmembrane protein 263	-1.13586	-1.13589	6.66589	7.74497e-05	0.000887899
69546	Mapk1ip1	mitogen-activated protein kinase 1 interacting protein 1	-1.08182	-1.08201	3.5955	7.78692e-05	0.000891711
237887	Slfn10-ps	schlafen 10, pseudogene	1.54641	1.54807	2.02118	7.85887e-05	0.000898501
27045	Nit1	nitrilase 1	-0.90864	-0.908735	4.46032	7.86375e-05	0.000898501
213539	Bag2	BCL2-associated athanogene 2	1.27557	1.27597	3.73111	8.08731e-05	0.000923016
104759	Pld4	phospholipase D family, member 4	1.26118	1.26139	4.86716	8.12862e-05	0.000926699
56496	Tspan6	tetraspanin 6	-2.64994	-2.7177	2.21928	8.14033e-05	0.000927002
320706	Soga1	suppressor of glucose, autophagy associated 1	2.68593	2.6891	2.84583	8.20645e-05	0.000933496
622665	Ccdc17	coiled-coil domain containing 17	-1.33219	-1.33287	2.11896	8.34808e-05	0.000948552
210582	Coq10a	coenzyme Q10A	-1.03304	-1.03338	2.84292	8.37558e-05	0.000950623
320977	A330023F24Rik	RIKEN cDNA A330023F24 gene	2.23582	2.23928	1.35727	8.59851e-05	0.000974847
64294	Itm2c	integral membrane protein 2C	4.13952	4.19528	0.746352	8.67604e-05	0.00098255
107684	Coro2a	coronin, actin binding protein 2A	1.24853	1.24857	7.1439	8.96886e-05	0.00101459
72655	Snhg5	small nucleolar RNA host gene 5	1.04301	1.04303	7.34885	9.19378e-05	0.00103889
12931	Crlf1	cytokine receptor-like factor 1	3.20019	3.20253	2.90718	9.28432e-05	0.00104796
16600	Klf4	Kruppel-like factor 4 (gut)	-1.52294	-1.52369	2.68328	9.3294e-05	0.00105189
68943	Pink1	PTEN induced putative kinase 1	-1.35977	-1.35984	5.36526	9.3604e-05	0.00105423
109934	Abr	active BCR-related gene	-0.978643	-0.978676	6.08899	9.44072e-05	0.00106189
73571	1700096K18Rik	RIKEN cDNA 1700096K18 gene	-1.09362	-1.0944	1.74936	9.44918e-05	0.00106189
108160	Fam50a	family with sequence similarity 50, member A	-0.986379	-0.986473	4.66844	9.64384e-05	0.00108189
18413	Osm	oncostatin M	1.17496	1.17534	3.3583	9.64821e-05	0.00108189
330812	Rnf150	ring finger protein 150	1.78831	1.78852	5.56146	9.68055e-05	0.00108433
20024	Sub1	SUB1 homolog (S. cerevisiae)	0.926819	0.926827	8.56757	9.71736e-05	0.00108726
195434	Utp14b	UTP14B small subunit processome component	1.28804	1.28813	5.73888	9.73057e-05	0.00108755
19217	Ptger2	prostaglandin E receptor 2 (subtype EP2)	1.81088	1.81362	1.30579	9.78558e-05	0.0010918
13619	Phc1	polyhomeotic-like 1 (Drosophila)	-0.908135	-0.908284	3.74163	9.78991e-05	0.0010918
72121	Dennd2d	DENN/MADD domain containing 2D	1.61993	1.62039	3.79872	9.86549e-05	0.00109904
319554	Idi1	isopentenyl-diphosphate delta isomerase	0.84444	0.844456	7.36852	0.000100204	0.00111508
269823	Pon3	paraoxonase 3	2.46019	2.46201	1.97249	0.000100327	0.00111524
236733	Usp11	ubiquitin specific peptidase 11	-1.50535	-1.50544	5.66771	0.000101975	0.00113233
20299	Ccl22	chemokine (C-C motif) ligand 22	-5.6076	-6.46685	0.913068	0.000102899	0.00114135
11624	Ahrr	aryl-hydrocarbon receptor repressor	5.03026	5.04144	2.87627	0.000103939	0.00115148
232223	Txnrd3	thioredoxin reductase 3	1.62258	1.62264	6.43854	0.000104101	0.00115148
226519	Lamc1	laminin, gamma 1	1.163	1.16303	6.76755	0.000104149	0.00115148
53626	Insm1	insulinoma-associated 1	1.72145	1.72296	1.65306	0.000104455	0.00115261
110880	Scn4a	sodium channel, voltage-gated, type IV, alpha	-2.08227	-2.08313	2.45535	0.000104476	0.00115261
21929	Tnfaip3	tumor necrosis factor, alpha-induced protein 3	-1.18813	-1.1883	3.89602	0.000105752	0.001165
18796	Plcb2	phospholipase C, beta 2	-1.15596	-1.15605	4.86713	0.000105827	0.001165
54156	Egfl6	EGF-like-domain, multiple 6	-1.94162	-1.94392	1.05501	0.000106022	0.0011659
54720	Rcan1	regulator of calcineurin 1	1.79709	1.7989	1.90923	0.000106361	0.00116837
107769	Tm6sf1	transmembrane 6 superfamily member 1	1.58289	1.5831	4.7258	0.000107974	0.00118483
51799	Rundc3a	RUN domain containing 3A	-2.4129	-2.41701	1.20688	0.0001087	0.00119152
75538	Fam71e1	family with sequence similarity 71, member E1	-1.16077	-1.16162	1.6432	0.00011044	0.00120929
18755	Prkch	protein kinase C, eta	3.41889	3.41934	6.48135	0.000110807	0.00121202
70556	Slc25a33	solute carrier family 25, member 33	1.33433	1.33459	4.16948	0.000111696	0.00122044
12724	Clcn2	chloride channel, voltage-sensitive 2	-1.16311	-1.16373	2.10588	0.000112371	0.00122651
269437	Plch1	phospholipase C, eta 1	3.20391	3.21025	2.44838	0.000114366	0.00124696
16576	Kif7	kinesin family member 7	2.54649	2.55759	0.743809	0.000114543	0.00124756
233057	Zfp940	zinc finger protein 940	0.889625	0.889817	3.71348	0.000115505	0.0012567
12703	Socs1	suppressor of cytokine signaling 1	1.68125	1.68149	4.6461	0.000116427	0.00126538
75782	Lca5	Leber congenital amaurosis 5 (human)	0.996284	0.996602	3.02192	0.000118634	0.00128801
23888	Gpc6	glypican 6	2.96638	2.98449	2.18559	0.000119616	0.0012973
320790	Chd7	chromodomain helicase DNA binding protein 7	1.33511	1.33523	5.43084	0.000120061	0.00130002
319565	Syne2	spectrin repeat containing, nuclear envelope 2	4.52728	4.5305	5.47563	0.000120121	0.00130002
65107	Lrp10	low-density lipoprotein receptor-related protein 10	-0.858577	-0.85859	7.34905	0.000120301	0.00130059
216198	Tcp11l2	t-complex 11 (mouse) like 2	-1.57656	-1.57671	4.62071	0.000120784	0.00130444
110532	Adarb1	adenosine deaminase, RNA-specific, B1	2.4966	2.50715	1.43734	0.00012432	0.00134122
60599	Trp53inp1	transformation related protein 53 inducible nuclear protein 1	-1.34958	-1.34958	8.83736	0.000125913	0.00135697
57742	Abhd1	abhydrolase domain containing 1	-1.09233	-1.09287	2.18217	0.000128115	0.00137926
333193	Proser3	proline and serine rich 3	-1.07373	-1.07399	3.19565	0.000128273	0.00137951
67379	Dedd2	death effector domain-containing DNA binding protein 2	-1.06086	-1.06096	4.43637	0.000135787	0.00145879
666532	Zfp991	zinc finger protein 991	1.80377	1.80657	3.86494	0.000136837	0.00146852
20196	S100a13	S100 calcium binding protein A13	2.40596	2.40772	3.88057	0.000138114	0.00148068
116871	Mta3	metastasis associated 3	3.59615	3.61515	1.07662	0.000141537	0.00151579
14256	Flt3l	FMS-like tyrosine kinase 3 ligand	-1.30599	-1.30673	1.97517	0.000144056	0.00154116
72469	Plcd3	phospholipase C, delta 3	-1.61993	-1.62279	1.09416	0.00014504	0.00155007
68180	Hyi	hydroxypyruvate isomerase (putative)	2.46434	2.50457	0.152217	0.000147255	0.0015708
209131	Snx30	sorting nexin family member 30	-0.93132	-0.931338	6.83333	0.000147286	0.0015708
235283	Gramd1b	GRAM domain containing 1B	3.32007	3.3263	2.71986	0.000150594	0.0016044
12296	Cacnb2	calcium channel, voltage-dependent, beta 2 subunit	1.43032	1.43043	5.54163	0.000150862	0.00160559
71990	Ddx54	DEAD (Asp-Glu-Ala-Asp) box polypeptide 54	-0.864341	-0.864351	7.60787	0.000151507	0.00161078
71911	Bdh1	3-hydroxybutyrate dehydrogenase, type 1	3.89402	3.89653	4.55477	0.00015321	0.0016272
227700	Sh3glb2	SH3-domain GRB2-like endophilin B2	-0.892172	-0.892211	5.69112	0.000154235	0.00163639
71901	Fam219a	family with sequence similarity 219, member A	-1.12615	-1.12695	1.78078	0.000154719	0.00163983
67065	Polr3d	polymerase (RNA) III (DNA directed) polypeptide D	0.963135	0.963222	4.99578	0.000155354	0.00164344
105827	Amigo2	adhesion molecule with Ig like domain 2	2.49461	2.49853	1.86551	0.00015538	0.00164344
227333	Dgkd	diacylglycerol kinase, delta	-1.07791	-1.07792	8.78889	0.00016004	0.00169098
74487	5430405H02Rik	RIKEN cDNA 5430405H02 gene	-1.00431	-1.00463	2.81694	0.000160789	0.00169715
208691	Eif5a2	eukaryotic translation initiation factor 5A2	6.70664	6.89922	2.43924	0.000163861	0.00172779
213498	Arhgef11	Rho guanine nucleotide exchange factor (GEF) 11	-1.02677	-1.02689	4.28454	0.000166181	0.00175045
77045	Bcl7a	B cell CLL/lymphoma 7A	-1.19224	-1.19227	6.76791	0.000167752	0.00176518
381101	Dnph1	2'-deoxynucleoside 5'-phosphate N-hydrolase 1	1.40788	1.40813	4.39489	0.00016885	0.00177491
15980	Ifngr2	interferon gamma receptor 2	1.00848	1.00853	5.56845	0.000169416	0.00177904
69443	1700027J07Rik	RIKEN cDNA 1700027J07 gene	-1.08842	-1.08846	6.01704	0.000176898	0.00185571
68149	Otub2	OTU domain, ubiquitin aldehyde binding 2	-1.21435	-1.21439	6.083	0.000178685	0.00187254
52118	Pvr	poliovirus receptor	2.73185	2.73628	1.68217	0.000179224	0.00187627
219144	Arl11	ADP-ribosylation factor-like 11	1.77587	1.77898	1.3023	0.000180139	0.00188392
66148	Dnajc15	DnaJ heat shock protein family (Hsp40) member C15	1.41704	1.41728	4.60695	0.000180529	0.00188608
20440	St6gal1	beta galactoside alpha 2,6 sialyltransferase 1	-1.13645	-1.13647	7.45206	0.000180808	0.00188707
97487	Cmtm4	CKLF-like MARVEL transmembrane domain containing 4	4.60641	4.69003	0.906608	0.000182721	0.00190509
24132	Zfp53	zinc finger protein 53	1.04836	1.04842	5.7395	0.000189943	0.00197838
108105	B3gnt5	UDP-GlcNAc:betaGal beta-1,3-N-acetylglucosaminyltransferase 5	-1.33511	-1.33517	5.96118	0.000193045	0.00200865
13685	Eif4ebp1	eukaryotic translation initiation factor 4E binding protein 1	1.11404	1.11411	5.70662	0.000194616	0.00202211
244418	Prag1	PEAK1 related kinase activating pseudokinase 1	2.24988	2.2521	2.75825	0.000194733	0.00202211
234267	Gpm6a	glycoprotein m6a	5.11491	5.17668	1.01942	0.000198662	0.00206082
21410	Hnf1b	HNF1 homeobox B	2.92323	2.93024	1.76727	0.000203196	0.00210572
224093	Fam43a	family with sequence similarity 43, member A	-1.49411	-1.49418	5.25994	0.000203863	0.00211049
21807	Tsc22d1	TSC22 domain family, member 1	-2.01107	-2.01206	3.07532	0.000208306	0.00215431
100041286	Snhg15	small nucleolar RNA host gene 15	1.10194	1.10199	6.16373	0.00020882	0.00215688
100043911	Ppp4r1l-ps	protein phosphatase 4, regulatory subunit 1-like, pseudogene	-1.00325	-1.00335	4.38543	0.000208975	0.00215688
101568	Vrk3	vaccinia related kinase 3	-0.880804	-0.880853	5.34203	0.000209241	0.00215745
20321	Frrs1	ferric-chelate reductase 1	4.64871	4.70175	1.89665	0.000210034	0.00216345
378462	Morn2	MORN repeat containing 2	-0.98721	-0.987844	1.90115	0.000214297	0.00220515
12902	Cr2	complement receptor 2	-1.50516	-1.5056	4.26505	0.000217641	0.00223732
27364	Srr	serine racemase	-0.910804	-0.911005	3.33956	0.000221843	0.00227822
228140	Tnks1bp1	tankyrase 1 binding protein 1	1.62608	1.6283	1.65232	0.000226091	0.00231756
17196	Mbp	myelin basic protein	1.16099	1.16108	5.28303	0.000226126	0.00231756
228852	Ppp1r16b	protein phosphatase 1, regulatory (inhibitor) subunit 16B	-1.40314	-1.4032	5.62595	0.000226592	0.00231828
16579	Kifap3	kinesin-associated protein 3	4.17438	4.20564	1.73551	0.000226648	0.00231828
66270	Fam134b	family with sequence similarity 134, member B	-2.86073	-2.86124	4.5632	0.000227143	0.00232103
21682	Tec	tec protein tyrosine kinase	-0.788355	-0.788379	6.18438	0.000228725	0.00233487
327799	Usp44	ubiquitin specific peptidase 44	4.23299	4.2996	0.714699	0.000232315	0.00236915
226419	Dyrk3	dual-specificity tyrosine-(Y)-phosphorylation regulated kinase 3	1.77892	1.78008	3.07903	0.000234418	0.00238725
23872	Ets2	E26 avian leukemia oncogene 2, 3' domain	-1.24718	-1.24725	5.15673	0.000234556	0.00238725
72397	Rbm12b1	RNA binding motif protein 12 B1	2.1437	2.1462	2.64682	0.000241365	0.00245412
22174	Tyro3	TYRO3 protein tyrosine kinase 3	1.67864	1.67919	3.7077	0.000242532	0.00246354
58521	Eid1	EP300 interacting inhibitor of differentiation 1	7.41441	7.6049	3.49609	0.000252701	0.00256429
73389	Hbp1	high mobility group box transcription factor 1	-1.18747	-1.18752	5.64988	0.000254774	0.00258277
22644	Rnf103	ring finger protein 103	-0.946784	-0.946893	4.36669	0.000255419	0.00258675
18029	Nfic	nuclear factor I/C	-1.06592	-1.06633	2.5689	0.000258203	0.00261236
22165	Txk	TXK tyrosine kinase	-1.15305	-1.15456	0.674217	0.000259705	0.00262496
666737	4632427E13Rik	RIKEN cDNA 4632427E13 gene	-0.911008	-0.911042	5.7933	0.000260502	0.00263043
13653	Egr1	early growth response 1	-1.18851	-1.1891	2.38838	0.000262298	0.00264596
237782	Smcr8	Smith-Magenis syndrome chromosome region, candidate 8 homolog (human)	-0.807928	-0.807956	6.07471	0.00026305	0.00265094
74149	Zfp946	zinc finger protein 946	1.76381	1.7653	2.03902	0.000264921	0.00266716
16970	Lrmp	lymphoid-restricted membrane protein	-1.05604	-1.05604	10.0738	0.000265855	0.00267394
19219	Ptger4	prostaglandin E receptor 4 (subtype EP4)	1.58448	1.58456	6.41366	0.000266382	0.00267662
19817	Rn7sk	RNA, 7SK, nuclear	-1.30654	-1.30654	14.7679	0.000267619	0.00268641
12705	Cited1	Cbp/p300-interacting transactivator with Glu/Asp-rich carboxy-terminal domain 1	-3.77267	-3.83989	0.390109	0.00027715	0.00277936
208967	Thnsl1	threonine synthase-like 1 (bacterial)	2.82678	2.84498	0.846789	0.000279105	0.00279624
213068	Tmem71	transmembrane protein 71	-1.63558	-1.63619	2.74917	0.000279763	0.00280009
30877	Gnl3	guanine nucleotide binding protein-like 3 (nucleolar)	1.18809	1.1881	8.01461	0.000280729	0.00280702
12460	Ccs	copper chaperone for superoxide dismutase	-0.836526	-0.836636	4.20122	0.000290483	0.00290171
18574	Pde1b	phosphodiesterase 1B, Ca2+-calmodulin dependent	-1.03195	-1.03198	6.18259	0.00029184	0.00291216
68347	Mettl26	methyltransferase like 26	-0.915729	-0.915845	4.3672	0.000292097	0.00291216
106639	Vmac	vimentin-type intermediate filament associated coiled-coil protein	-1.10914	-1.10955	2.69289	0.000296148	0.00294968
211401	Mtss1	metastasis suppressor 1	-0.944343	-0.944365	6.56811	0.000298546	0.00297068
50493	Txnrd1	thioredoxin reductase 1	1.02033	1.02035	7.71505	0.000299252	0.00297481
73747	1110034G24Rik	RIKEN cDNA 1110034G24 gene	-1.10965	-1.1104	1.8427	0.000303671	0.00301407
622976	Gm6377	predicted gene 6377	-3.22172	-3.22512	2.95151	0.000303789	0.00301407
230793	Ahdc1	AT hook, DNA binding motif, containing 1	-1.07803	-1.0781	5.0929	0.000306651	0.00303952
16363	Irf2	interferon regulatory factor 2	-0.978367	-0.978433	5.06953	0.000318753	0.00315642
229715	Amigo1	adhesion molecule with Ig like domain 1	-1.56051	-1.56078	3.43749	0.000328164	0.00324648
16500	Kcnb1	potassium voltage gated channel, Shab-related subfamily, member 1	-1.15985	-1.1606	2.35816	0.000335996	0.00332075
18754	Prkce	protein kinase C, epsilon	0.867299	0.867363	5.29002	0.000343391	0.00339057
170770	Bbc3	BCL2 binding component 3	0.958046	0.958214	4.07875	0.000358541	0.00353675
353208	Zfp931	zinc finger protein 931	1.35869	1.36	1.78559	0.000364726	0.00359431
66302	Rmdn1	regulator of microtubule dynamics 1	-1.00365	-1.00407	2.47991	0.000365666	0.0036001
67446	Dusp28	dual specificity phosphatase 28	-0.966874	-0.967228	2.68616	0.000369352	0.0036329
170716	Cyp4f13	cytochrome P450, family 4, subfamily f, polypeptide 13	-1.16738	-1.16773	2.89248	0.000370483	0.00364054
72500	Ier5l	immediate early response 5-like	1.5141	1.517	0.971848	0.000370873	0.00364088
54446	Nfat5	nuclear factor of activated T cells 5	-1.0938	-1.09387	5.15222	0.000373387	0.00366205
71375	Foxn3	forkhead box N3	-1.16572	-1.16574	6.65083	0.000375301	0.00367396
18576	Pde3b	phosphodiesterase 3B, cGMP-inhibited	-0.786533	-0.786548	6.86591	0.000375318	0.00367396
16598	Klf2	Kruppel-like factor 2 (lung)	1.66591	1.66666	3.36635	0.000376806	0.003685
19735	Rgs2	regulator of G-protein signaling 2	-1.08812	-1.08814	6.83606	0.00037958	0.0037086
213742	Xist	inactive X specific transcripts	-1.03998	-1.04134	8.7659	0.000386128	0.00376898
215693	Zmat1	zinc finger, matrin type 1	-1.10437	-1.10584	0.809692	0.000386836	0.00377229
71970	Zbed5	zinc finger, BED type containing 5	1.18646	1.1882	1.35208	0.000399437	0.00389147
68550	Tefm	transcription elongation factor, mitochondrial	1.00367	1.00386	3.92946	0.000414657	0.00403591
216233	Socs2	suppressor of cytokine signaling 2	1.72378	1.72381	8.08383	0.000415076	0.00403616
11492	Adam19	a disintegrin and metallopeptidase domain 19 (meltrin beta)	-1.92447	-1.92508	3.81264	0.000419819	0.00407841
271305	Phf21b	PHD finger protein 21B	-1.03858	-1.03876	3.71939	0.000421947	0.00409521
54396	Irgm2	immunity-related GTPase family M member 2	1.25867	1.25909	3.24738	0.00042783	0.00414838
66662	Fbxl12os	F-box and leucine-rich repeat protein 12, opposite strand	-1.13748	-1.13812	1.90066	0.000431805	0.00418296
13039	Ctsl	cathepsin L	1.15138	1.15352	1.07553	0.000438586	0.00424463
207781	C2cd2	C2 calcium-dependent domain containing 2	3.59029	3.60748	2.13595	0.000442036	0.00427198
13806	Eno1	enolase 1, alpha non-neuron	1.14906	1.14907	9.02228	0.000442245	0.00427198
17221	Cd46	CD46 antigen, complement regulatory protein	-0.991533	-0.991696	3.84626	0.000450058	0.00434335
229473	D930015E06Rik	RIKEN cDNA D930015E06 gene	-0.951521	-0.951528	8.23521	0.000450772	0.00434396
58988	Rps6kb2	ribosomal protein S6 kinase, polypeptide 2	-0.817648	-0.817702	5.00753	0.000450968	0.00434396
102636154	Gm16124	predicted gene 16124	-1.23515	-1.23633	1.3156	0.000452471	0.00435434
11479	Acvr1b	activin A receptor, type 1B	1.10968	1.11026	2.51263	0.000459118	0.00441416
73122	Tgfbrap1	transforming growth factor, beta receptor associated protein 1	-0.840658	-0.840721	4.9256	0.000475106	0.0045636
13449	Dok2	docking protein 2	1.47446	1.47973	0.896804	0.000479181	0.00459844
236193	Zfp709	zinc finger protein 709	6.26485	6.28969	6.12887	0.000483675	0.00463722
67416	Armcx2	armadillo repeat containing, X-linked 2	4.58384	4.83531	0.331245	0.000501154	0.0048003
258724	Olfr784	olfactory receptor 784	1.08747	1.08839	1.63458	0.000502561	0.00480929
12531	Cdc25b	cell division cycle 25B	-1.04718	-1.0472	6.8839	0.000509204	0.00486831
106389	Eaf2	ELL associated factor 2	-1.62406	-1.6248	2.2982	0.000512903	0.00489911
414108	9230114K14Rik	RIKEN cDNA 9230114K14 gene	0.899368	0.899675	3.0626	0.000513422	0.0048995
105445	Dock9	dedicator of cytokinesis 9	2.70855	2.71018	3.20937	0.000514884	0.00490888
100040563	Dynlt1c	dynein light chain Tctex-type 1C	-0.834359	-0.834406	5.26237	0.000524587	0.00499231
13664	Eif1a	eukaryotic translation initiation factor 1A	0.958677	0.9587	7.07484	0.000524609	0.00499231
268973	Nlrc4	NLR family, CARD domain containing 4	-1.51764	-1.51842	2.9798	0.000530276	0.00504156
14567	Gdi1	guanosine diphosphate (GDP) dissociation inhibitor 1	-0.980305	-0.980326	6.62691	0.000548574	0.00521069
16565	Kif21b	kinesin family member 21B	-1.12588	-1.1259	6.82956	0.000550144	0.00522076
22330	Vcl	vinculin	1.35551	1.35588	4.09339	0.000563105	0.00533577
29820	Tnfrsf19	tumor necrosis factor receptor superfamily, member 19	-1.48029	-1.4804	5.23403	0.000563304	0.00533577
74349	Fam160a2	family with sequence similarity 160, member A2	-0.864411	-0.864508	4.25301	0.000564943	0.00534635
74764	Klc4	kinesin light chain 4	-1.02179	-1.02196	3.66503	0.000566052	0.00535191
70605	Zdhhc24	zinc finger, DHHC domain containing 24	-0.863969	-0.864117	3.65696	0.000569287	0.00537754
327744	E130307A14Rik	RIKEN cDNA E130307A14 gene	-0.867193	-0.867313	3.97206	0.000570709	0.005386
56009	Alyref2	Aly/REF export factor 2	-0.928023	-0.928195	3.63687	0.000574862	0.0054202
12359	Cat	catalase	1.14789	1.14791	6.9754	0.000575553	0.00542173
546100	Gm5914	predicted gene 5914	-1.20239	-1.2028	2.64914	0.000578141	0.00543917
236920	Stard8	START domain containing 8	4.95937	5.03546	1.95084	0.000578466	0.00543917
277360	Prex1	phosphatidylinositol-3,4,5-trisphosphate-dependent Rac exchange factor 1	1.12077	1.12081	6.37014	0.000580356	0.00545194
16706	Ksr1	kinase suppressor of ras 1	1.3312	1.33241	1.62157	0.000587235	0.00551151
75796	Cdyl2	chromodomain protein, Y chromosome-like 2	-1.95267	-1.95597	1.98845	0.000593194	0.00556234
18768	Pkib	protein kinase inhibitor beta, cAMP dependent, testis specific	1.33009	1.33274	1.48887	0.00060351	0.00565096
72668	Skida1	SKI/DACH domain containing 1	1.35688	1.35766	2.56082	0.000604327	0.00565096
71564	Izumo4	IZUMO family member 4	-0.989072	-0.989279	3.28636	0.000604471	0.00565096
15170	Ptpn6	protein tyrosine phosphatase, non-receptor type 6	-0.936075	-0.936084	8.0172	0.00060537	0.00565096
58222	Rab37	RAB37, member RAS oncogene family	-1.36167	-1.3618	4.58936	0.000605401	0.00565096
240334	Pcyox1l	prenylcysteine oxidase 1 like	1.02945	1.02976	3.20336	0.000607038	0.00566109
73242	Atat1	alpha tubulin acetyltransferase 1	-1.07614	-1.07657	2.45307	0.000610009	0.00568314
13195	Ddc	dopa decarboxylase	2.6791	2.68384	1.89725	0.000610512	0.00568314
72265	Tram1	translocating chain-associating membrane protein 1	-0.999523	-0.999531	8.34105	0.000618865	0.00575567
16553	Kif13a	kinesin family member 13A	-1.14596	-1.15032	3.48987	0.000623929	0.0057975
434402	Gm5617	predicted gene 5617	-1.16042	-1.16109	2.13485	0.000633538	0.00588146
16780	Lamb3	laminin, beta 3	1.29556	1.29574	4.64412	0.000644317	0.00597611
71946	Endod1	endonuclease domain containing 1	-0.945867	-0.945959	4.67336	0.000650321	0.00602634
20430	Cyfip1	cytoplasmic FMR1 interacting protein 1	1.42048	1.42061	5.41602	0.000654798	0.00606235
66341	Eid3	EP300 interacting inhibitor of differentiation 3	1.14985	1.15057	2.2105	0.000656667	0.00607417
70747	Tspan2	tetraspanin 2	-1.77751	-1.77764	5.27932	0.000661115	0.0061098
22325	Vav2	vav 2 oncogene	-0.874997	-0.875022	6.35438	0.00067407	0.00622392
320719	6030443J06Rik	RIKEN cDNA 6030443J06 gene	-1.01153	-1.01236	1.52619	0.000684967	0.00631884
14123	Fbrs	fibrosin	-0.93242	-0.932496	4.81767	0.000690709	0.00636608
72170	Chchd4	coiled-coil-helix-coiled-coil-helix domain containing 4	1.01135	1.01142	5.60999	0.000715606	0.00658962
74646	Spsb1	splA/ryanodine receptor domain and SOCS box containing 1	2.03086	2.03376	1.60694	0.000730814	0.00672362
210982	Gltscr1l	GLTSCR1-like	-0.910766	-0.910844	4.74502	0.000733339	0.0067367
14865	Gstm4	glutathione S-transferase, mu 4	2.28308	2.3008	0.34161	0.00073355	0.0067367
269033	4930503L19Rik	RIKEN cDNA 4930503L19 gene	3.91943	3.92611	4.46188	0.000740442	0.0067939
66282	Tma16	translation machinery associated 16	1.00438	1.00444	5.79169	0.000750349	0.00687865
15354	Hmgb3	high mobility group box 3	0.740052	0.740065	7.18501	0.000753152	0.00689818
63872	Zfp296	zinc finger protein 296	-1.23436	-1.23489	2.52613	0.000755265	0.00691135
67647	4930523C07Rik	RIKEN cDNA 4930523C07 gene	-0.944731	-0.944753	6.58058	0.000761275	0.00696013
319262	Fchsd1	FCH and double SH3 domains 1	-0.915796	-0.915967	3.56588	0.000775727	0.00708594
100039968	Tmem35b	transmembrane protein 35B	-0.980461	-0.980971	2.07476	0.000781095	0.0071239
73916	Ift57	intraflagellar transport 57	0.858126	0.858299	3.81823	0.000781273	0.0071239
54445	Unc93b1	unc-93 homolog B1 (C. elegans)	-1.01832	-1.01833	7.44399	0.000792474	0.00721961
109672	Cyb5a	cytochrome b5 type A (microsomal)	0.949364	0.949437	5.84635	0.000805459	0.0073314
216136	Ilvbl	ilvB (bacterial acetolactate synthase)-like	-0.814513	-0.814543	5.87076	0.000814486	0.00740698
53313	Atp2a3	ATPase, Ca++ transporting, ubiquitous	-1.13257	-1.13257	8.97005	0.000816559	0.00741925
26380	Esrrb	estrogen related receptor, beta	1.75773	1.7602	1.43022	0.000818512	0.0074304
56032	Nprl2	nitrogen permease regulator-like 2	-0.882164	-0.882292	3.91278	0.000830794	0.00753523
239743	Klhl6	kelch-like 6	-0.917267	-0.917273	8.20174	0.000835624	0.00757234
104082	Wdr7	WD repeat domain 7	-0.929778	-0.929833	5.23332	0.000841589	0.00761965
109135	Plekha5	pleckstrin homology domain containing, family A member 5	3.03195	3.03583	2.86836	0.000854973	0.00772944
108682	Gpt2	glutamic pyruvate transaminase (alanine aminotransferase) 2	2.18784	2.18885	3.40296	0.0008554	0.00772944
208449	Sgms1	sphingomyelin synthase 1	-1.01871	-1.01877	5.33819	0.000855977	0.00772944
68050	Akirin1	akirin 1	-0.997041	-0.997065	6.59644	0.000856733	0.00772945
70252	Jpx	Jpx transcript, Xist activator (non-protein coding)	-0.910888	-0.91131	2.39802	0.000872764	0.00786716
77106	Tmem181a	transmembrane protein 181A	-0.804032	-0.804079	5.24338	0.000877405	0.00790204
68440	Dusp23	dual specificity phosphatase 23	-1.17422	-1.17569	0.939111	0.000884907	0.00796261
230249	AI314180	expressed sequence AI314180	0.801399	0.801406	8.28738	0.000887373	0.0079778
268301	Sowahc	sosondowah ankyrin repeat domain family member C	3.8796	3.94904	1.10752	0.000891167	0.00800488
22129	Ttc3	tetratricopeptide repeat domain 3	2.81248	2.81562	2.71986	0.000893115	0.00800851
14457	Gas7	growth arrest specific 7	-1.68024	-1.6803	6.139	0.000893134	0.00800851
22691	Zscan2	zinc finger and SCAN domain containing 2	-1.01643	-1.01675	2.87261	0.000901382	0.0080754
12483	Cd22	CD22 antigen	-1.44314	-1.44319	6.64463	0.000904652	0.00809762
71704	Arhgef3	Rho guanine nucleotide exchange factor (GEF) 3	1.03374	1.03381	5.4011	0.000912635	0.00816195
654818	Smco3	single-pass membrane protein with coiled-coil domains 3	-1.03647	-1.03696	2.27519	0.000916567	0.00818997
16548	Khk	ketohexokinase	-1.1834	-1.18412	1.99747	0.000917436	0.00819059
319982	5930430L01Rik	RIKEN cDNA 5930430L01 gene	2.97275	2.98655	2.53194	0.000923367	0.00823637
19094	Mapk11	mitogen-activated protein kinase 11	3.18641	3.19781	1.56822	0.000932835	0.00831358
382253	Cdkl5	cyclin-dependent kinase-like 5	1.09763	1.09813	2.4334	0.000935749	0.00833231
66431	Oxld1	oxidoreductase like domain containing 1	-0.944309	-0.944895	1.92692	0.000938155	0.00834648
22378	Wbp2	WW domain binding protein 2	-0.979163	-0.979237	4.87594	0.00094133	0.00836747
271005	Klhdc1	kelch domain containing 1	-1.04203	-1.0424	2.70848	0.000969199	0.00860773
66892	Eif4e3	eukaryotic translation initiation factor 4E member 3	1.32245	1.32276	3.60556	0.000975694	0.00865792
245867	Pcmtd2	protein-L-isoaspartate (D-aspartate) O-methyltransferase domain containing 2	-0.988867	-0.988909	5.66618	0.000982234	0.00870841
56459	Sae1	SUMO1 activating enzyme subunit 1	1.01581	1.01582	8.86952	0.000984244	0.00871868
12616	Cenpb	centromere protein B	1.1244	1.12444	6.66973	0.000995311	0.0088091
56174	Nagk	N-acetylglucosamine kinase	-0.921697	-0.921935	3.10216	0.000996668	0.00881351
223732	Ldoc1l	leucine zipper, down-regulated in cancer 1-like	-1.50812	-1.50893	1.89855	0.000997598	0.00881412
13805	Eng	endoglin	3.32504	3.33356	3.65784	0.000999914	0.00882698
16909	Lmo2	LIM domain only 2	1.8116	1.81504	1.02895	0.00100175	0.00883553
17193	Mbd4	methyl-CpG binding domain protein 4	-0.834538	-0.834605	4.76349	0.00100408	0.00884847
16842	Lef1	lymphoid enhancer binding factor 1	-1.01136	-1.01139	6.41247	0.00100518	0.00885062
606735	A330069E16Rik	RIKEN cDNA A330069E16 gene	-1.05859	-1.0599	0.888626	0.00101939	0.00896805
72727	B3gat3	beta-1,3-glucuronyltransferase 3 (glucuronosyltransferase I)	-0.828765	-0.828835	4.71927	0.00102275	0.00898989
12193	Zfp36l2	zinc finger protein 36, C3H type-like 2	-0.951618	-0.951632	7.25423	0.00103609	0.00909927
56389	Stx5a	syntaxin 5A	-0.844621	-0.844647	6.14616	0.00104204	0.00914373
71732	Vps11	VPS11, CORVET/HOPS core subunit	-0.770072	-0.770115	5.3737	0.00104832	0.009191
19656	Rbmxl1	RNA binding motif protein, X-linked like-1	0.798105	0.79812	7.24625	0.0010521	0.00921623
26384	Gnpda1	glucosamine-6-phosphate deaminase 1	-0.952019	-0.952122	4.40627	0.00105598	0.00924231
69544	Wdr5b	WD repeat domain 5B	-0.841598	-0.841693	4.26722	0.00106978	0.00935506
545471	Zfp345	zinc finger protein 345	1.74227	1.74384	2.31565	0.00107501	0.00939284
56878	Rbms1	RNA binding motif, single stranded interacting protein 1	1.04087	1.04095	5.42332	0.00107724	0.00940431
242894	Actr3b	ARP3 actin-related protein 3B	1.63191	1.6322	4.99289	0.00108178	0.00943584
11702	Amd1	S-adenosylmethionine decarboxylase 1	0.889229	0.889256	6.58208	0.00108665	0.00946666
14696	Gnb4	guanine nucleotide binding protein (G protein), beta 4	1.15416	1.15419	6.53296	0.00108716	0.00946666
30935	Tor3a	torsin family 3, member A	3.09619	3.10428	1.68633	0.00110954	0.00965334
17068	Ly6d	lymphocyte antigen 6 complex, locus D	-1.2055	-1.20553	7.01699	0.00111287	0.00967416
20568	Slpi	secretory leukocyte peptidase inhibitor	-3.27458	-3.27724	2.25082	0.00112323	0.00975592
219189	Vwa8	von Willebrand factor A domain containing 8	-0.794682	-0.794714	5.92562	0.00113735	0.00987018
233081	Ffar1	free fatty acid receptor 1	-1.69775	-1.69952	1.55321	0.00114132	0.0098963
654824	Ankrd37	ankyrin repeat domain 37	1.40149	1.40243	2.54237	0.0011445	0.00991545
13197	Gadd45a	growth arrest and DNA-damage-inducible 45 alpha	2.23687	2.23958	2.21702	0.00114866	0.0099431
101202	Hepacam2	HEPACAM family member 2	2.45513	2.46012	2.36016	0.00116169	0.0100474
83397	Akap12	A kinase (PRKA) anchor protein (gravin) 12	-1.02071	-1.02071	8.62887	0.00116703	0.010085
18477	Prdx1	peroxiredoxin 1	0.936681	0.936688	8.74921	0.00116899	0.0100935
57916	Tnfrsf13b	tumor necrosis factor receptor superfamily, member 13b	-0.853348	-0.853364	7.13089	0.00117405	0.0101286
209488	Hsh2d	hematopoietic SH2 domain containing	0.859361	0.859567	3.68069	0.00117528	0.0101307
72515	Wdr43	WD repeat domain 43	0.927603	0.927613	8.13638	0.00118579	0.0102127
15953	Ifi47	interferon gamma inducible protein 47	1.18664	1.18672	5.71857	0.00118899	0.0102317
21813	Tgfbr2	transforming growth factor, beta receptor II	-1.01027	-1.01029	6.81963	0.00119104	0.0102407
217463	Snx13	sorting nexin 13	-0.872631	-0.872666	5.77366	0.00119687	0.0102775
319475	Zfp672	zinc finger protein 672	-0.742985	-0.743031	5.13975	0.00119732	0.0102775
245860	Atg9a	autophagy related 9A	-0.908454	-0.908579	4.07485	0.00120211	0.01031
74766	Yipf2	Yip1 domain family, member 2	-1.00956	-1.00972	3.72078	0.0012155	0.0104161
107272	Psat1	phosphoserine aminotransferase 1	1.02029	1.02031	7.31304	0.00121726	0.0104225
100043272	Inafm2	InaF motif containing 2	-1.32554	-1.3256	5.69492	0.00122494	0.0104795
319710	Frmd6	FERM domain containing 6	2.20263	2.20357	3.90884	0.00122953	0.01051
18752	Prkcg	protein kinase C, gamma	1.54224	1.54334	2.39298	0.001243	0.0106163
102442	Dennd4a	DENN/MADD domain containing 4A	0.986085	0.986105	7.14002	0.00124658	0.010638
114715	Spred1	sprouty protein with EVH-1 domain 1, related sequence	3.23987	3.24029	6.80993	0.00125614	0.0107107
67477	Abhd15	abhydrolase domain containing 15	1.27308	1.27381	3.04303	0.00130339	0.0111043
80876	Ifitm2	interferon induced transmembrane protein 2	1.44536	1.44574	3.78615	0.00131625	0.0112039
216858	Kctd11	potassium channel tetramerisation domain containing 11	-1.08958	-1.09014	2.08344	0.00131727	0.0112039
18624	Pepd	peptidase D	5.25244	5.29689	2.92845	0.00132225	0.0112369
68977	Haghl	hydroxyacylglutathione hydrolase-like	-0.915819	-0.915881	4.98033	0.00135032	0.0114605
12033	Bcap29	B cell receptor associated protein 29	0.867563	0.867629	5.45515	0.00135079	0.0114605
110784	Nr3c2	nuclear receptor subfamily 3, group C, member 2	-3.52623	-3.53412	2.47059	0.00135255	0.0114659
73683	Atg16l2	autophagy related 16-like 2 (S. cerevisiae)	-0.852512	-0.852544	5.78395	0.00136335	0.0115479
20660	Sorl1	sortilin-related receptor, LDLR class A repeats-containing	-1.57249	-1.57384	1.7195	0.0013711	0.011604
54394	Crlf3	cytokine receptor-like factor 3	0.796386	0.7964	7.1547	0.00137307	0.011611
76220	6530402F18Rik	RIKEN cDNA 6530402F18 gene	0.861963	0.862025	5.00017	0.00139591	0.0117945
100504191	Gm16576	predicted gene 16576	-0.910863	-0.911125	2.90538	0.00140617	0.0118714
227298	Fam134a	family with sequence similarity 134, member A	-0.785297	-0.785333	5.64405	0.00143317	0.0120894
106572	Rab31	RAB31, member RAS oncogene family	1.25667	1.25739	2.69694	0.00143532	0.0120975
16599	Klf3	Kruppel-like factor 3 (basic)	2.4462	2.46307	2.18704	0.00143694	0.0121012
53885	Nphp1	nephronophthisis 1 (juvenile) homolog (human)	3.21193	3.2275	1.91411	0.00145171	0.0122156
240660	Slc35g1	solute carrier family 35, member G1	4.93766	4.97139	3.74718	0.0014598	0.0122736
80860	Ghdc	GH3 domain containing	-0.956425	-0.956933	2.14687	0.00149018	0.0125187
22785	Slc30a4	solute carrier family 30 (zinc transporter), member 4	-1.1166	-1.11662	6.7857	0.00150407	0.0126251
17301	Foxd2	forkhead box D2	-1.02683	-1.02728	2.42899	0.00150715	0.0126406
70209	Tmem143	transmembrane protein 143	-0.810211	-0.81035	3.74251	0.00151296	0.012679
100504501	Gm20257	caspase 8 pseudogene	-1.11217	-1.11269	2.34369	0.00151949	0.0127232
76566	Rflnb	refilin B	1.49537	1.49736	0.961835	0.00153274	0.0128237
235599	6430571L13Rik	RIKEN cDNA 6430571L13 gene	1.13334	1.13424	2.02819	0.00155104	0.0129662
77619	Prelid2	PRELI domain containing 2	1.18533	1.18565	3.57583	0.00156054	0.013035
68099	Fam92a	family with sequence similarity 92, member A	0.937261	0.937387	4.46502	0.00156537	0.0130647
75116	4930520O04Rik	RIKEN cDNA 4930520O04 gene	1.43512	1.43543	4.05942	0.00157	0.0130927
18476	Pafah1b3	platelet-activating factor acetylhydrolase, isoform 1b, subunit 3	-1.12815	-1.12818	5.98087	0.00159135	0.01326
15130	Hbb-b2	hemoglobin, beta adult minor chain	1.65341	1.65427	3.80056	0.00159347	0.0132668
94185	Tnfrsf21	tumor necrosis factor receptor superfamily, member 21	1.06483	1.06494	4.70003	0.00159842	0.0132972
56199	Abcb10	ATP-binding cassette, sub-family B (MDR/TAP), member 10	1.21704	1.21755	2.91222	0.00160397	0.0133326
52653	Nudcd2	NudC domain containing 2	0.872992	0.873021	6.51379	0.00161756	0.0134347
22318	Vamp2	vesicle-associated membrane protein 2	-0.92381	-0.923985	3.60124	0.00163525	0.0135706
21885	Tle1	transducin-like enhancer of split 1	3.11377	3.18545	1.69335	0.00166672	0.0138206
28019	Ing4	inhibitor of growth family, member 4	-0.913352	-0.913584	3.08577	0.00167111	0.0138458
68763	1110038B12Rik	RIKEN cDNA 1110038B12 gene	0.985957	0.98598	7.21603	0.0016851	0.0139504
58996	Arhgap23	Rho GTPase activating protein 23	-2.17696	-2.17796	2.80829	0.00170127	0.0140729
16004	Igf2r	insulin-like growth factor 2 receptor	1.8862	1.88639	5.43801	0.0017046	0.0140891
65964	Map3k20	mitogen-activated protein kinase kinase kinase 20	4.25178	4.25758	5.20582	0.00171714	0.0141813
229521	Syt11	synaptotagmin XI	-1.0145	-1.0157	1.02722	0.00174706	0.0144168
54201	Zfp316	zinc finger protein 316	-0.81668	-0.816772	4.2894	0.00175705	0.0144876
79196	Osbpl5	oxysterol binding protein-like 5	-1.098	-1.09808	5.00699	0.00176271	0.0145225
69834	Rab43	RAB43, member RAS oncogene family	-1.08149	-1.08163	4.04495	0.00177638	0.0146234
20317	Serpinf1	serine (or cysteine) peptidase inhibitor, clade F, member 1	1.3087	1.30938	3.15279	0.00179542	0.0147682
68364	0610030E20Rik	RIKEN cDNA 0610030E20 gene	-0.765387	-0.765425	5.51294	0.00181307	0.0149015
14202	Fhl4	four and a half LIM domains 4	-0.964078	-0.964673	1.80419	0.00182964	0.015015
100042856	Gm4070	predicted gene 4070	1.59685	1.59716	4.40317	0.00183044	0.015015
96957	Tmem62	transmembrane protein 62	-0.808477	-0.808671	3.23775	0.00183128	0.015015
629159	1700008J07Rik	RIKEN cDNA 1700008J07 gene	-0.915995	-0.916477	2.17533	0.00187004	0.0153206
72023	Cyb561d1	cytochrome b-561 domain containing 1	-1.06561	-1.06568	5.04816	0.0018983	0.0155397
433424	Zeb2os	zinc finger E-box binding homeobox 2, opposite strand	-1.08419	-1.0844	3.53652	0.00190492	0.0155814
114674	Gtf2ird2	GTF2I repeat domain containing 2	-0.855738	-0.855856	4.02804	0.00192652	0.0157456
80283	Abtb1	ankyrin repeat and BTB (POZ) domain containing 1	-1.0877	-1.08777	4.99753	0.00193369	0.0157915
231050	Galnt11	UDP-N-acetyl-alpha-D-galactosamine:polypeptide N-acetylgalactosaminyltransferase 11	3.74748	3.81047	2.97907	0.00194062	0.0158355
55989	Nop58	NOP58 ribonucleoprotein	0.966708	0.966715	8.74004	0.00194613	0.0158679
75234	Rnf19b	ring finger protein 19B	1.00058	1.00063	5.70439	0.00195849	0.0159559
56176	Pigp	phosphatidylinositol glycan anchor biosynthesis, class P	3.1476	3.18149	0.0444988	0.00196386	0.015987
76199	Med13l	mediator complex subunit 13-like	0.990952	0.990972	7.19086	0.00198423	0.01614
79233	Zfp319	zinc finger protein 319	-0.788653	-0.788718	4.73779	0.00198966	0.0161651
73208	3110083C13Rik	RIKEN cDNA 3110083C13 gene	-0.980747	-0.981422	1.85497	0.00199048	0.0161651
50758	Fbxl17	F-box and leucine-rich repeat protein 17	-0.90329	-0.903389	4.41245	0.00203945	0.0165497
18626	Per1	period circadian clock 1	-0.940623	-0.940837	3.4972	0.00204938	0.0166172
17907	Mylpf	myosin light chain, phosphorylatable, fast skeletal muscle	-1.14478	-1.14534	2.2013	0.00205261	0.0166302
58801	Pmaip1	phorbol-12-myristate-13-acetate-induced protein 1	1.92277	1.92349	3.39251	0.00206426	0.0167114
70300	Fuz	fuzzy planar cell polarity protein	-1.12086	-1.12095	4.56401	0.00207168	0.0167582
320207	Pik3r5	phosphoinositide-3-kinase, regulatory subunit 5, p101	1.48666	1.48741	3.04997	0.00209797	0.0169574
53619	Blcap	bladder cancer associated protein	-0.799802	-0.799946	3.68505	0.00213809	0.0172681
111175	Pecr	peroxisomal trans-2-enoyl-CoA reductase	1.05818	1.05903	2.0361	0.00214961	0.0173476
67239	Rpf2	ribosome production factor 2 homolog	0.905558	0.905596	6.15304	0.00216391	0.0174492
20393	Sgk1	serum/glucocorticoid regulated kinase 1	-1.46088	-1.46118	4.21968	0.00220077	0.0177324
84585	Rnf123	ring finger protein 123	-0.792577	-0.792606	6.01088	0.00222882	0.0179444
66375	Dhrs7	dehydrogenase/reductase (SDR family) member 7	2.7978	2.80669	2.7183	0.0022538	0.0181312
54712	Plxnc1	plexin C1	1.13866	1.13925	2.8871	0.00226567	0.0182124
11749	Anxa6	annexin A6	0.928058	0.928092	6.39726	0.00226887	0.0182239
11465	Actg1	actin, gamma, cytoplasmic 1	0.776148	0.776153	8.78418	0.00227658	0.0182714
14609	Gja1	gap junction protein, alpha 1	2.25929	2.25938	7.68438	0.00227948	0.0182805
94178	Mcoln1	mucolipin 1	-0.842593	-0.842683	4.35883	0.00229631	0.018401
73251	Setd7	SET domain containing (lysine methyltransferase) 7	0.837516	0.837544	6.39701	0.00232769	0.0186379
21938	Tnfrsf1b	tumor necrosis factor receptor superfamily, member 1b	0.995718	0.995885	4.0879	0.00237266	0.0189801
21673	Dntt	deoxynucleotidyltransferase, terminal	3.32322	3.32246	5.471	0.00237413	0.0189801
232089	Elmod3	ELMO/CED-12 domain containing 3	-0.893614	-0.893836	3.18892	0.0023848	0.0190505
16184	Il2ra	interleukin 2 receptor, alpha chain	-1.42683	-1.42693	5.56023	0.00239906	0.0191495
110960	Tars	threonyl-tRNA synthetase	0.848004	0.848016	7.56523	0.00240855	0.0192103
239554	Foxred2	FAD-dependent oxidoreductase domain containing 2	2.09645	2.09828	3.07048	0.0024161	0.0192556
69274	Ctdspl	CTD (carboxy-terminal domain, RNA polymerase II, polypeptide A) small phosphatase-like	1.16951	1.1701	2.72196	0.00243122	0.019361
54125	Polm	polymerase (DNA directed), mu	-1.05534	-1.05558	3.30684	0.0024545	0.0195312
75909	Vmp1	vacuole membrane protein 1	0.835076	0.835109	6.09082	0.00246794	0.0196229
74270	Usp20	ubiquitin specific peptidase 20	-0.829342	-0.829454	4.01901	0.00247489	0.0196629
12585	Cdr2	cerebellar degeneration-related 2	0.966484	0.966788	3.17028	0.00248327	0.0197142
20620	Plk2	polo-like kinase 2	-2.12952	-2.13021	2.56523	0.00249991	0.019831
69548	2310015A10Rik	RIKEN cDNA 2310015A10 gene	1.69936	1.7012	1.18197	0.00253488	0.0200859
83490	Pik3ap1	phosphoinositide-3-kinase adaptor protein 1	-1.06222	-1.06226	5.80888	0.00253597	0.0200859
56045	Samhd1	SAM domain and HD domain, 1	-1.30306	-1.30318	4.61985	0.00253947	0.0200981
76261	0610040J01Rik	RIKEN cDNA 0610040J01 gene	1.64631	1.65077	0.995961	0.00254672	0.0201399
66143	Eef1e1	eukaryotic translation elongation factor 1 epsilon 1	0.942046	0.942093	5.9384	0.00255577	0.0201959
18746	Pkm	pyruvate kinase, muscle	1.02395	1.02395	9.90585	0.00257384	0.020323
27373	Csnk1e	casein kinase 1, epsilon	1.77256	1.77301	3.89776	0.00258518	0.0203969
51798	Ech1	enoyl coenzyme A hydratase 1, peroxisomal	-1.00339	-1.00346	5.02478	0.0026019	0.020513
269831	Tspan12	tetraspanin 12	-1.62204	-1.65846	1.71331	0.00260491	0.0205209
58203	Zbp1	Z-DNA binding protein 1	1.73106	1.73234	2.07442	0.00262056	0.020627
56857	Slc37a2	solute carrier family 37 (glycerol-3-phosphate transporter), member 2	-1.34315	-1.34342	3.76286	0.0026224	0.020627
106672	AI413582	expressed sequence AI413582	-0.878912	-0.879159	3.09136	0.00265879	0.0208972
18037	Nfkbie	nuclear factor of kappa light polypeptide gene enhancer in B cells inhibitor, epsilon	-0.933462	-0.933552	4.46007	0.00269029	0.0211285
353047	Plekhm1	pleckstrin homology domain containing, family M (with RUN domain) member 1	-0.9101	-0.910151	5.33758	0.00270319	0.0212137
18648	Pgam1	phosphoglycerate mutase 1	0.950875	0.950887	8.11306	0.00274958	0.0215611
66391	Zbtb11os1	zinc finger and BTB domain containing 11, opposite strand 1	-0.8803	-0.880713	2.31736	0.0027579	0.0216099
20194	S100a10	S100 calcium binding protein A10 (calpactin)	6.33604	6.37353	5.02174	0.00277461	0.0217231
353342	Peg13	paternally expressed 13	2.22595	2.22779	3.4785	0.00277658	0.0217231
19727	Rfxank	regulatory factor X-associated ankyrin-containing protein	-0.865913	-0.86603	3.98772	0.00283941	0.0221976
235461	Fam63b	family with sequence similarity 63, member B	-0.888689	-0.888706	6.73572	0.00287346	0.0224468
75541	Nat8f4	N-acetyltransferase 8 (GCN5-related) family member 4	-1.6618	-1.66468	1.93	0.00288586	0.0225264
66400	Alkbh7	alkB homolog 7	-0.815673	-0.815852	3.44642	0.00290188	0.0226342
93703	Pcdhgb6	protocadherin gamma subfamily B, 6	1.61111	1.61337	0.972089	0.00293284	0.0228583
76775	Slc10a7	solute carrier family 10 (sodium/bile acid cotransporter family), member 7	0.713978	0.714006	6.01867	0.00293774	0.0228791
17756	Map2	microtubule-associated protein 2	-0.926546	-0.926628	4.89552	0.00295396	0.0229879
319587	4930539J05Rik	RIKEN cDNA 4930539J05 gene	-0.989377	-0.990109	1.57187	0.00297176	0.0231061
103948	Rn7s1	7S RNA 1	-1.37388	-1.37559	1.06318	0.00297365	0.0231061
319513	Pced1a	PC-esterase domain containing 1A	-0.769115	-0.769168	5.04134	0.00299271	0.0232365
69870	Polr3gl	polymerase (RNA) III (DNA directed) polypeptide G like	-0.79554	-0.795621	4.47438	0.00300417	0.0233079
20249	Scd1	stearoyl-Coenzyme A desaturase 1	4.24583	4.24962	6.4009	0.00302571	0.0234573
11669	Aldh2	aldehyde dehydrogenase 2, mitochondrial	0.863413	0.863451	5.95084	0.00302973	0.0234707
13864	Nr2f6	nuclear receptor subfamily 2, group F, member 6	-0.808574	-0.808654	4.63384	0.00305015	0.023611
76267	Fads1	fatty acid desaturase 1	0.765005	0.765045	5.71459	0.00305279	0.0236136
21991	Tpi1	triosephosphate isomerase 1	1.09932	1.09934	8.21951	0.00306551	0.023683
665001	Gm14391	predicted gene 14391	1.11069	1.11365	0.526397	0.00306638	0.023683
22038	Plscr1	phospholipid scramblase 1	-1.17241	-1.17267	4.27686	0.0030701	0.0236939
66532	Rep15	RAB15 effector protein	1.07872	1.08	1.90608	0.00309208	0.0238456
108767	Pnrc1	proline-rich nuclear receptor coactivator 1	-0.936403	-0.936425	6.52438	0.00310135	0.0238991
21767	Tex264	testis expressed gene 264	1.53252	1.53343	2.98763	0.00311311	0.0239716
16878	Lif	leukemia inhibitory factor	3.2745	3.27852	3.0291	0.00311689	0.0239827
234796	Klhl36	kelch-like 36	-0.885266	-0.885571	2.74584	0.00311947	0.0239846
268857	Nlrc3	NLR family, CARD domain containing 3	0.933176	0.933275	4.82326	0.00312486	0.024008
13436	Dnmt3b	DNA methyltransferase 3B	1.85042	1.85115	3.73673	0.00314634	0.0241549
216805	Flcn	folliculin	-0.757338	-0.757374	5.54494	0.00318151	0.0244067
235584	Dusp7	dual specificity phosphatase 7	0.913394	0.913453	5.41837	0.00318423	0.0244093
22433	Xbp1	X-box binding protein 1	0.947793	0.947824	6.43226	0.00320617	0.024553
57434	Xrcc2	X-ray repair complementing defective repair in Chinese hamster cells 2	0.874824	0.874933	4.56998	0.00320777	0.024553
22710	Zfp52	zinc finger protein 52	1.20013	1.20025	4.98434	0.00321202	0.0245671
30938	Fgd3	FYVE, RhoGEF and PH domain containing 3	-0.887641	-0.887693	5.24659	0.00321953	0.0246062
19782	Rmrp	RNA component of mitochondrial RNAase P	-1.35023	-1.35023	11.2144	0.00322789	0.0246518
246710	Rhobtb2	Rho-related BTB domain containing 2	-0.779156	-0.779193	5.61761	0.00323225	0.0246667
70381	Tecpr1	tectonin beta-propeller repeat containing 1	-0.941962	-0.942004	5.62211	0.00324523	0.0247473
239647	Pced1b	PC-esterase domain containing 1B	0.986729	0.987013	3.35394	0.00325489	0.0248006
66293	1810032O08Rik	RIKEN cDNA 1810032O08 gene	0.91198	0.91204	5.50223	0.00325706	0.0248006
140740	Sec63	SEC63-like (S. cerevisiae)	-1.02788	-1.0279	7.15692	0.00332596	0.0253064
18744	Pja1	praja ring finger 1, E3 ubiquitin protein ligase	4.30786	4.46508	3.02137	0.00335053	0.0254745
16779	Lamb2	laminin, beta 2	1.27353	1.2781	0.620542	0.00338753	0.0257367
667823	Trim5	tripartite motif-containing 5	-1.00841	-1.00856	3.85136	0.00339713	0.0257905
20615	Snapin	SNAP-associated protein	-0.833699	-0.833757	5.04313	0.00341628	0.0259167
319939	Tns3	tensin 3	1.32332	1.32344	5.5695	0.00342258	0.0259453
140570	Plxnb2	plexin B2	-1.44454	-1.44471	4.69155	0.0034416	0.0260702
331004	Slc9a9	solute carrier family 9 (sodium/hydrogen exchanger), member 9	1.23997	1.24113	1.94387	0.00345014	0.0261156
18845	Plxna2	plexin A2	3.56245	3.59139	2.53787	0.00345308	0.0261185
56462	Mtch1	mitochondrial carrier 1	0.851529	0.851544	7.34096	0.00346241	0.0261698
232430	Crebl2	cAMP responsive element binding protein-like 2	-0.800342	-0.800531	3.27651	0.00347491	0.0262449
19260	Ptpn22	protein tyrosine phosphatase, non-receptor type 22 (lymphoid)	-1.45193	-1.45355	2.23578	0.00351384	0.0265194
52150	Kcnk6	potassium inwardly-rectifying channel, subfamily K, member 6	2.0177	2.01974	1.96593	0.00355223	0.0267851
22704	Zfp46	zinc finger protein 46	-0.762339	-0.76244	4.06831	0.00355427	0.0267851
654440	A430046D13Rik	Riken cDNA A430046D13 gene	-0.878261	-0.878643	2.39189	0.00358669	0.0270095
414085	9330151L19Rik	RIKEN cDNA 9330151L19 gene	-0.887636	-0.887888	3.03368	0.00361314	0.0271888
217944	Rapgef5	Rap guanine nucleotide exchange factor (GEF) 5	2.38221	2.38387	3.81396	0.00367499	0.0276339
381067	Zfp229	zinc finger protein 229	2.93368	2.93821	3.74817	0.00368127	0.0276608
71795	Pitpnc1	phosphatidylinositol transfer protein, cytoplasmic 1	-1.24239	-1.24255	4.18169	0.00368791	0.0276904
54601	Foxo4	forkhead box O4	-0.832695	-0.832763	4.70988	0.00376707	0.0282641
72462	Rrp1b	ribosomal RNA processing 1 homolog B (S. cerevisiae)	1.03248	1.03252	6.27742	0.00378464	0.0283751
381582	Tmem240	transmembrane protein 240	-0.939089	-0.94013	0.961752	0.00378935	0.0283896
224014	Fgd4	FYVE, RhoGEF and PH domain containing 4	-1.89502	-1.89548	3.25309	0.00380821	0.0285101
68861	1190002N15Rik	RIKEN cDNA 1190002N15 gene	0.851915	0.851969	5.39041	0.00381776	0.0285607
320685	Dctd	dCMP deaminase	1.1485	1.14871	4.03651	0.00386699	0.0289079
15982	Ifrd1	interferon-related developmental regulator 1	0.803805	0.803829	6.50428	0.00387667	0.0289592
353187	Nr1d2	nuclear receptor subfamily 1, group D, member 2	1.02454	1.02464	4.96579	0.00390242	0.0291303
16594	Klc2	kinesin light chain 2	-0.922099	-0.922243	3.76668	0.0039083	0.029153
71562	Afmid	arylformamidase	-0.926055	-0.926777	1.57947	0.00393107	0.0293014
17472	Gbp4	guanylate binding protein 4	1.1807	1.18088	4.24113	0.00393457	0.0293063
192197	Bcas3	breast carcinoma amplified sequence 3	-0.940565	-0.940674	4.28145	0.00396282	0.0294952
70155	Ogfrl1	opioid growth factor receptor-like 1	5.18244	5.23452	3.83236	0.00397112	0.0295356
225362	Reep2	receptor accessory protein 2	-1.12263	-1.12295	2.726	0.00401905	0.0298704
277463	Gpr107	G protein-coupled receptor 107	-0.837739	-0.837778	5.52825	0.00403912	0.0299927
381201	Ap5b1	adaptor-related protein complex 5, beta 1 subunit	-0.829114	-0.829226	3.9908	0.00404137	0.0299927
80902	Zfp202	zinc finger protein 202	0.912126	0.912509	3.0087	0.00410158	0.0304176
94353	Hmgn3	high mobility group nucleosomal binding domain 3	1.72379	1.72394	5.04202	0.00411297	0.03048
67884	1810043G02Rik	RIKEN cDNA 1810043G02 gene	-0.837095	-0.837389	2.64557	0.00415711	0.0307848
321008	6330408A02Rik	RIKEN cDNA 6330408A02 gene	-0.798381	-0.798475	4.23519	0.00418339	0.0309571
15016	H2-Q5	histocompatibility 2, Q region locus 5	-1.14943	-1.14952	4.76031	0.00421293	0.0311532
13860	Eps8	epidermal growth factor receptor pathway substrate 8	-1.34644	-1.34655	4.82405	0.00422707	0.0312352
17777	Mttp	microsomal triglyceride transfer protein	-0.927532	-0.927967	2.45617	0.00427822	0.0315904
223776	Selenoo	selenoprotein O	-0.730373	-0.730445	4.50273	0.00429663	0.0317035
68816	Ppil1	peptidylprolyl isomerase (cyclophilin)-like 1	0.790687	0.790708	6.64929	0.00432691	0.0318831
12972	Cryz	crystallin, zeta	0.87078	0.870988	3.55523	0.00432904	0.0318831
110962	Mbd6	methyl-CpG binding domain protein 6	-0.891735	-0.891908	3.50781	0.0043303	0.0318831
94280	Sfxn3	sideroflexin 3	-0.93496	-0.935318	2.7133	0.00433395	0.0318871
11804	Aplp2	amyloid beta (A4) precursor-like protein 2	1.1197	1.11976	6.14997	0.00436032	0.0320581
223435	Trio	triple functional domain (PTPRF interacting)	1.2492	1.24996	2.13343	0.00438826	0.0322404
228564	Frmd5	FERM domain containing 5	1.42619	1.42851	2.6084	0.00440006	0.0323039
19663	Rbpms	RNA binding protein gene with multiple splicing	-3.33749	-3.34246	1.58496	0.00441277	0.0323688
17763	Mtcp1	mature T cell proliferation 1	-0.839292	-0.839387	4.26268	0.00441521	0.0323688
21985	Tpd52	tumor protein D52	2.62373	2.6252	3.75023	0.00442689	0.0324312
54353	Skap2	src family associated phosphoprotein 2	-0.820574	-0.820614	5.55894	0.00446233	0.0326675
14773	Grk5	G protein-coupled receptor kinase 5	1.04886	1.0493	3.07057	0.00447615	0.0327452
108670	Epsti1	epithelial stromal interaction 1 (breast)	2.89774	2.89906	4.87353	0.0044817	0.0327625
19414	Rasa3	RAS p21 protein activator 3	0.857869	0.857883	7.39134	0.00449979	0.0328712
319876	Cobll1	Cobl-like 1	1.12444	1.12467	3.94362	0.004507	0.0328887
107029	Me2	malic enzyme 2, NAD(+)-dependent, mitochondrial	0.772829	0.772845	7.09221	0.00451077	0.0328887
18612	Etv4	ets variant 4	1.44491	1.44598	2.32609	0.00451209	0.0328887
544817	Arhgap27	Rho GTPase activating protein 27	-0.995722	-0.995773	5.32235	0.00451501	0.0328887
17133	Maff	v-maf musculoaponeurotic fibrosarcoma oncogene family, protein F (avian)	1.23163	1.23523	0.701384	0.00451958	0.0328985
102634575	Gm32122	predicted gene, 32122	-1.40197	-1.40208	4.83734	0.00452718	0.0329305
230088	Fam214b	family with sequence similarity 214, member B	-1.06538	-1.06644	1.13197	0.00454888	0.0330649
71474	Ppp6r2	protein phosphatase 6, regulatory subunit 2	-0.802067	-0.802123	4.945	0.00456533	0.0331609
434178	Zfp141	zinc finger protein 141	0.935393	0.935459	5.4607	0.00461932	0.0335293
50933	Uchl3	ubiquitin carboxyl-terminal esterase L3 (ubiquitin thiolesterase)	0.847258	0.847291	6.33847	0.00462758	0.0335655
67452	Pnpla8	patatin-like phospholipase domain containing 8	-0.8644	-0.864434	5.95987	0.00464453	0.0336646
234733	Ddx19b	DEAD (Asp-Glu-Ala-Asp) box polypeptide 19b	3.30169	3.31581	4.54125	0.00468573	0.0339392
67230	Zfp329	zinc finger protein 329	-0.75726	-0.757285	6.04391	0.00475298	0.034402
277414	Trp53i11	transformation related protein 53 inducible protein 11	0.836092	0.836102	7.96595	0.00478348	0.0345984
14772	Grk4	G protein-coupled receptor kinase 4	-0.998426	-0.999159	1.69319	0.00480157	0.0347047
56705	Ranbp9	RAN binding protein 9	-0.807528	-0.807547	6.63694	0.00481735	0.0347911
14744	Gpr65	G-protein coupled receptor 65	3.67029	3.71242	1.17832	0.00482031	0.0347911
30058	Timm8a1	translocase of inner mitochondrial membrane 8A1	1.01502	1.01507	6.27959	0.00483241	0.0348539
15007	H2-Q10	histocompatibility 2, Q region locus 10	-1.0742	-1.0746	2.48168	0.00485668	0.0350043
18655	Pgk1	phosphoglycerate kinase 1	1.07154	1.07155	9.00516	0.0048621	0.0350187
100503652	Gm16845	predicted gene, 16845	-1.09687	-1.09752	1.94792	0.00486829	0.0350387
77579	Myh10	myosin, heavy polypeptide 10, non-muscle	2.35071	2.35174	4.53401	0.00488247	0.0351161
74741	C2cd5	C2 calcium-dependent domain containing 5	-0.789119	-0.789137	6.64542	0.00498319	0.0358154
19044	Ppox	protoporphyrinogen oxidase	-0.757563	-0.757612	5.03871	0.00499089	0.0358455
229534	Pbxip1	pre B cell leukemia transcription factor interacting protein 1	-0.923372	-0.923395	6.38272	0.00502601	0.0360725
14760	Gpr19	G protein-coupled receptor 19	-0.992199	-0.992533	2.8202	0.00507413	0.0363895
18035	Nfkbia	nuclear factor of kappa light polypeptide gene enhancer in B cells inhibitor, alpha	-0.893147	-0.893176	6.04289	0.00507728	0.0363895
231093	Agbl5	ATP/GTP binding protein-like 5	-0.833838	-0.83396	3.89452	0.00510988	0.0365976
75870	Tcam1	testicular cell adhesion molecule 1	1.17803	1.17934	1.95345	0.00514384	0.0368151
22608	Ybx1	Y box protein 1	0.780155	0.780159	9.16878	0.00515851	0.0368943
19335	Rab23	RAB23, member RAS oncogene family	5.29507	5.41021	2.89608	0.0051731	0.0369728
74041	Ddias	DNA damage-induced apoptosis suppressor	0.789478	0.789538	5.13362	0.00518601	0.0370393
319278	A230050P20Rik	RIKEN cDNA A230050P20 gene	1.74282	1.74379	2.75131	0.00520902	0.0371778
71607	Snx20	sorting nexin 20	1.39835	1.39857	4.90994	0.00526503	0.0375514
56298	Atl2	atlastin GTPase 2	-0.801396	-0.80141	6.95355	0.00527244	0.037578
15277	Hk2	hexokinase 2	1.13568	1.13573	6.24878	0.0052791	0.0375842
13003	Vcan	versican	-1.36805	-1.37039	1.10646	0.00528064	0.0375842
67131	Acbd4	acyl-Coenzyme A binding domain containing 4	-0.845618	-0.845777	3.59136	0.00528792	0.0376099
243963	Zfp473	zinc finger protein 473	-1.16336	-1.16392	2.3229	0.00532062	0.0377921
73824	Snhg6	small nucleolar RNA host gene 6	0.862106	0.862139	6.36924	0.00532092	0.0377921
72137	Wdsub1	WD repeat, SAM and U-box domain containing 1	0.989065	0.990024	1.67065	0.00532754	0.037813
268903	Nrip1	nuclear receptor interacting protein 1	5.09652	5.18837	4.25796	0.00534603	0.037918
19054	Ppp2r3d	protein phosphatase 2 (formerly 2A), regulatory subunit B'', delta	-0.823144	-0.823282	3.82644	0.00537155	0.0380724
20525	Slc2a1	solute carrier family 2 (facilitated glucose transporter), member 1	0.83472	0.834833	4.41109	0.00537524	0.0380724
16835	Ldlr	low density lipoprotein receptor	0.817932	0.817956	6.69631	0.0053846	0.0381124
435684	Shf	Src homology 2 domain containing F	-0.879723	-0.880371	1.58278	0.00543803	0.038464
58887	Repin1	replication initiator 1	2.34146	2.34231	4.63457	0.00545144	0.0385323
12350	Car3	carbonic anhydrase 3	-1.00377	-1.00386	4.83366	0.00551034	0.0389218
77630	Prdm8	PR domain containing 8	1.66795	1.66942	2.20016	0.00555132	0.0391842
22183	Zrsr1	zinc finger (CCCH type), RNA binding motif and serine/arginine rich 1	2.87423	2.8841	2.02139	0.0055767	0.0393363
11640	Akap1	A kinase (PRKA) anchor protein 1	0.959336	0.959383	5.93459	0.00559754	0.0394561
50784	Plpp2	phospholipid phosphatase 2	1.30839	1.30945	2.05841	0.00563052	0.0396613
231821	Adap1	ArfGAP with dual PH domains 1	-0.973011	-0.973105	4.80176	0.00571138	0.0402033
75764	Slx1b	SLX1 structure-specific endonuclease subunit homolog B (S. cerevisiae)	-0.793317	-0.793471	3.54688	0.00571982	0.0402131
74145	F13a1	coagulation factor XIII, A1 subunit	-3.14287	-3.15752	0.826311	0.00572062	0.0402131
22758	Zscan12	zinc finger and SCAN domain containing 12	1.20607	1.20672	2.78431	0.0057446	0.0403539
215708	Miga1	mitoguardin 1	3.11521	3.12952	3.08832	0.00578628	0.0406189
13804	Endog	endonuclease G	4.70083	4.77865	2.53102	0.00582466	0.0408603
24063	Spry1	sprouty homolog 1 (Drosophila)	1.429	1.42948	4.17264	0.0058616	0.0410913
234515	Inpp4b	inositol polyphosphate-4-phosphatase, type II	3.41062	3.42291	1.81969	0.00587106	0.0411295
654820	G530011O06Rik	RIKEN cDNA G530011O06 gene	-1.484	-1.48772	0.760814	0.00588296	0.0411847
170748	Smco4	single-pass membrane protein with coiled-coil domains 4	5.12538	5.20442	3.11299	0.00591057	0.0413498
70873	Cnbd2	cyclic nucleotide binding domain containing 2	-0.927137	-0.92796	1.37391	0.0059288	0.041449
72289	Malat1	metastasis associated lung adenocarcinoma transcript 1 (non-coding RNA)	-0.898853	-0.898853	12.4912	0.00594723	0.0415495
11821	Aprt	adenine phosphoribosyl transferase	0.969399	0.969448	6.06877	0.00596141	0.0416203
66940	Shisa5	shisa family member 5	-0.94634	-0.946435	4.83815	0.00598228	0.0417375
20397	Sgpl1	sphingosine phosphate lyase 1	0.916078	0.916175	4.61534	0.00600681	0.0418801
26569	Slc27a4	solute carrier family 27 (fatty acid transporter), member 4	-0.786169	-0.786316	3.54989	0.00609016	0.0424041
109169	Igip	IgA inducing protein	-0.879304	-0.879601	2.779	0.00609024	0.0424041
269180	Inpp4a	inositol polyphosphate-4-phosphatase, type I	-0.932157	-0.932478	2.62816	0.00612258	0.0426004
442827	Rab44	RAB44, member RAS oncogene family	-1.34413	-1.34511	2.06786	0.00613352	0.0426292
18807	Pld3	phospholipase D family, member 3	-0.839392	-0.839655	2.88438	0.00613504	0.0426292
55984	Camkk1	calcium/calmodulin-dependent protein kinase kinase 1, alpha	1.20003	1.20092	2.38876	0.00615166	0.0427157
434197	Fam169b	family with sequence similarity 169, member B	-1.7358	-1.73611	3.61836	0.00622975	0.0432287
140709	Col26a1	collagen, type XXVI, alpha 1	1.00521	1.00616	2.10697	0.00625057	0.0433438
226351	Tmem185b	transmembrane protein 185B	0.782442	0.782547	4.27214	0.00625622	0.0433536
101023	Zfp513	zinc finger protein 513	-0.905567	-0.905683	4.07663	0.00629736	0.0436092
109344	E130215H24Rik	RIKEN cDNA E130215H24 gene	-1.3984	-1.39986	1.17199	0.00630317	0.04362
14360	Fyn	Fyn proto-oncogene	-0.799028	-0.799044	6.71068	0.0063117	0.0436495
75387	Sirt4	sirtuin 4	-0.778172	-0.7784	2.93439	0.0063337	0.0437722
100504267	Trp53cor1	tumor protein p53 pathway corepressor 1	1.69382	1.69554	2.42329	0.00638049	0.0440658
13026	Pcyt1a	phosphate cytidylyltransferase 1, choline, alpha isoform	-0.888607	-0.888676	4.82332	0.00639181	0.0440679
66171	Pgls	6-phosphogluconolactonase	-0.788226	-0.788233	7.88305	0.00639364	0.0440679
56430	Clip1	CAP-GLY domain containing linker protein 1	0.772665	0.77269	6.42066	0.00639497	0.0440679
14048	Eya1	EYA transcriptional coactivator and phosphatase 1	3.44825	3.48658	1.26162	0.006398	0.0440679
78316	Platr27	pluripotency associated transcript 27	1.35722	1.3598	1.33608	0.00652855	0.044918
21771	Utp4	UTP4 small subunit processome component	0.906366	0.906408	6.08598	0.00653018	0.044918
72194	Fbxl20	F-box and leucine-rich repeat protein 20	-0.87542	-0.875458	5.70449	0.00670112	0.0460629
54646	Ppp1r3f	protein phosphatase 1, regulatory (inhibitor) subunit 3F	-0.899697	-0.900204	1.91538	0.00682766	0.0469012
434179	Zfp975	zinc finger protein 975	3.84038	3.89988	2.26136	0.00683587	0.0469182
213993	Ccdc186	coiled-coil domain containing 186	-0.881068	-0.881126	5.11071	0.00684081	0.0469182
22339	Vegfa	vascular endothelial growth factor A	1.06853	1.06856	7.39582	0.00684386	0.0469182
74100	Arpp21	cyclic AMP-regulated phosphoprotein, 21	4.92882	5.03709	2.05498	0.00690151	0.0472818
74577	Glb1l	galactosidase, beta 1-like	-0.879808	-0.880112	2.55859	0.00691057	0.0473122
72205	Eml2	echinoderm microtubule associated protein like 2	-0.830639	-0.830779	3.67726	0.00692806	0.0474003
214855	Arid5a	AT rich interactive domain 5A (MRF1-like)	0.841915	0.841926	7.64589	0.00693651	0.0474264
21809	Tgfb3	transforming growth factor, beta 3	2.70859	2.70871	6.25283	0.00696876	0.0475953
16364	Irf4	interferon regulatory factor 4	-0.833856	-0.833863	8.26842	0.0069705	0.0475953
68107	Cntd1	cyclin N-terminal domain containing 1	-1.54929	-1.55144	1.57151	0.00700237	0.0477812
72958	Zfp493	zinc finger protein 493	3.52465	3.5539	2.25504	0.00700975	0.0477842
15896	Icam2	intercellular adhesion molecule 2	-0.990559	-0.990641	MS4a	0.00701214	0.0477842
18763	Pkd1	polycystic kidney disease 1 homolog	-0.740973	-0.741001	5.91448	0.00702352	0.0478299
26373	Clcn7	chloride channel, voltage-sensitive 7	-0.768871	-0.768912	5.30246	0.00707866	0.0481734
57257	Vav3	vav 3 oncogene	-1.23882	-1.23907	3.90524	0.00710203	0.0482761
64296	Abhd8	abhydrolase domain containing 8	-0.727196	-0.727238	5.3501	0.00710329	0.0482761
27403	Abca7	ATP-binding cassette, sub-family A (ABC1), member 7	-0.808509	-0.808531	6.2945	0.00710787	0.0482761
331188	Zfp781	zinc finger protein 781	2.34039	2.38844	0.972306	0.00719681	0.0488478
12721	Coro1a	coronin, actin binding protein 1A	0.826354	0.826357	9.63765	0.00721233	0.0489207
207819	4930539E08Rik	RIKEN cDNA 4930539E08 gene	-3.01411	-3.06782	0.0539776	0.00724754	0.049127
216177	AU041133	expressed sequence AU041133	2.27592	2.28117	3.00614	0.00725707	0.0491591
16337	Insr	insulin receptor	5.42419	5.48392	4.08374	0.00727651	0.0492574
68279	Mcoln2	mucolipin 2	-1.76533	-1.76587	3.59347	0.00728119	0.0492574
20527	Slc2a3	solute carrier family 2 (facilitated glucose transporter), member 3	1.67143	1.67518	3.54506	0.0073425	0.0496393
16541	Napsa	napsin A aspartic peptidase	0.995156	0.995176	7.52336	0.00735068	0.0496619
56348	Hsd17b12	hydroxysteroid (17-beta) dehydrogenase 12	0.754137	0.75416	6.54328	0.00737943	0.0498168
14198	Fhit	fragile histidine triad gene	-0.971288	-0.971895	1.92938	0.00738333	0.0498168
228356	1110051M20Rik	RIKEN cDNA 1110051M20 gene	0.988517	0.989094	2.33855	0.00744563	0.0502041
217011	Nle1	notchless homolog 1 (Drosophila)	0.897949	0.898032	5.00503	0.00746949	0.0503031
68119	Cmtm3	CKLF-like MARVEL transmembrane domain containing 3	1.05338	1.05498	1.05329	0.00747013	0.0503031
320472	Ppm1e	protein phosphatase 1E (PP2C domain containing)	-1.13041	-1.13061	3.5514	0.00748833	0.0503926
14296	Frat1	frequently rearranged in advanced T cell lymphomas	-1.24175	-1.24225	2.56213	0.00749598	0.0504109
17250	Abcc1	ATP-binding cassette, sub-family C (CFTR/MRP), member 1	3.01695	3.02797	3.10199	0.00750218	0.0504196
27027	Tspan32	tetraspanin 32	-0.798811	-0.798831	6.47104	0.0075287	0.0505646
68002	Sdhaf4	succinate dehydrogenase complex assembly factor 4	1.27401	1.27448	3.56491	0.00755935	0.0507372
244416	Ppp1r3b	protein phosphatase 1, regulatory (inhibitor) subunit 3B	0.961439	0.961716	3.52936	0.00761384	0.0510695
21833	Thra	thyroid hormone receptor alpha	1.29175	1.29203	4.2095	0.00772642	0.0517908
56490	Zbtb20	zinc finger and BTB domain containing 20	-0.984238	-0.984303	5.0098	0.00774581	0.0518868
22228	Ucp2	uncoupling protein 2 (mitochondrial, proton carrier)	-0.765324	-0.765327	9.16407	0.00787978	0.0527497
73261	1700037C18Rik	RIKEN cDNA 1700037C18 gene	-0.866649	-0.866895	2.94266	0.00791439	0.0529469
70448	Atad3aos	ATPase family, AAA domain containing 3A, opposite strand	-0.900445	-0.901329	1.203	0.00796451	0.0532474
13537	Dusp2	dual specificity phosphatase 2	-0.990115	-0.990154	5.80756	0.0080291	0.0536442
320678	Iffo1	intermediate filament family orphan 1	-0.798202	-0.798268	4.66414	0.00805112	0.0537563
19842	Rnu1a1	U1a1 small nuclear RNA	-0.942792	-0.943196	2.3002	0.00812887	0.0542401
17916	Myo1f	myosin IF	1.12268	1.12343	2.37231	0.00816387	0.054376
319518	Pdpr	pyruvate dehydrogenase phosphatase regulatory subunit	-0.704717	-0.704753	5.49943	0.00816778	0.054376
66222	Serpinb1a	serine (or cysteine) peptidase inhibitor, clade B, member 1a	-1.17733	-1.17741	5.54815	0.0081702	0.054376
22223	Uchl1	ubiquitin carboxy-terminal hydrolase L1	2.5771	2.58238	1.92443	0.00817046	0.054376
66905	Plin3	perilipin 3	1.32211	1.32284	2.82129	0.00820092	0.0545433
104662	Tsr1	TSR1 20S rRNA accumulation	0.919734	0.919754	7.08024	0.00823809	0.054755
56323	Dnajb5	DnaJ heat shock protein family (Hsp40) member B5	-0.904729	-0.905099	2.44863	0.00829528	0.0550994
12301	Cacybp	calcyclin binding protein	0.82085	0.820862	7.7116	0.00848862	0.0563471
217151	Arl5c	ADP-ribosylation factor-like 5C	1.74882	1.74889	7.80393	0.00849836	0.0563752
98711	Rdh10	retinol dehydrogenase 10 (all-trans)	0.874186	0.874291	4.41623	0.00866187	0.0574227
101476	Plekha1	pleckstrin homology domain containing, family A (phosphoinositide binding specific) member 1	4.24344	4.28326	3.3754	0.00868597	0.0575452
105892	9030619P08Rik	lymphocyte antigen 6 complex pseudogene	2.51088	2.55977	0.632819	0.00877305	0.0580846
17318	Mid1	midline 1	0.775925	0.775971	5.53032	0.0088251	0.0583574
234695	Carmil2	capping protein regulator and myosin 1 linker 2	-0.829038	-0.829057	6.59148	0.00882787	0.0583574
76646	Wdr38	WD repeat domain 38	-0.909639	-0.91084	0.788317	0.00883133	0.0583574
110958	M1ap	meiosis 1 associated protein	-0.999873	-1.00113	1.18168	0.00883739	0.0583598
80987	Nckipsd	NCK interacting protein with SH3 domain	-0.883825	-0.884054	3.21366	0.00887922	0.0585983
78914	Nadsyn1	NAD synthetase 1	-0.746567	-0.746673	3.97304	0.00889233	0.058647
18301	Fxyd5	FXYD domain-containing ion transport regulator 5	1.26734	1.26757	4.85897	0.00890271	0.0586777
15015	H2-Q4	histocompatibility 2, Q region locus 4	-0.868252	-0.868263	7.35626	0.0089732	0.0591044
80914	Uck2	uridine-cytidine kinase 2	0.849385	0.849393	8.25666	0.00900985	0.0592783
319801	Tigar	Trp53 induced glycolysis repulatory phosphatase	0.854913	0.855055	4.14178	0.00901118	0.0592783
22350	Ezr	ezrin	0.709773	0.709781	8.05468	0.00904533	0.0594648
69672	Txndc15	thioredoxin domain containing 15	0.895755	0.895989	3.60281	0.00906272	0.0595409
100504421	2900076A07Rik	RIKEN cDNA 2900076A07 gene	-0.782858	-0.783008	3.56755	0.00909549	0.0597179
233328	Lrrk1	leucine-rich repeat kinase 1	3.12364	3.13218	4.3325	0.00911433	0.0598033
18148	Npm1	nucleophosmin 1	0.870175	0.870176	11.2353	0.00916416	0.0600918
17863	Myb	myeloblastosis oncogene	-0.821667	-0.821671	8.78974	0.00917528	0.0600926
100504029	Gm16740	predicted gene, 16740	-0.872751	-0.873377	1.71083	0.009176	0.0600926
22145	Tuba4a	tubulin, alpha 4A	0.88517	0.885205	6.36044	0.00919138	0.0601548
231327	Ppat	phosphoribosyl pyrophosphate amidotransferase	0.875904	0.87592	7.33385	0.00920114	0.0601803
170829	Tram2	translocating chain-associating membrane protein 2	-0.965474	-0.965977	2.08114	0.0092745	0.0606214
70122	Mllt3	myeloid/lymphoid or mixed-lineage leukemia; translocated to, 3	-0.735663	-0.735703	5.40584	0.00930156	0.0607595
12333	Capn1	calpain 1	-1.08474	-1.08481	5.52715	0.00933976	0.0609702
234776	Atmin	ATM interactor	-0.720764	-0.720828	4.7109	0.00938127	0.0612022
70451	Dhrs13	dehydrogenase/reductase (SDR family) member 13	1.3962	1.39756	2.30293	0.00938838	0.0612096
66349	Atp5sl	ATP5S-like	-0.766062	-0.766106	5.4144	0.00941845	0.0613666
225363	Etf1	eukaryotic translation termination factor 1	0.792863	0.79287	8.44312	0.00951142	0.061933
93728	Pabpc5	poly(A) binding protein, cytoplasmic 5	2.39405	2.48714	0.130966	0.00953798	0.0620665
229499	Fcrl1	Fc receptor-like 1	1.39636	1.39743	2.68436	0.00956	0.0621703
100042605	Rbakdn	RB-associated KRAB zinc finger downstream neighbor (non-protein coding)	-1.94074	-1.94825	0.433073	0.0096317	0.0625969
76074	Gbp8	guanylate-binding protein 8	1.42376	1.42647	1.2026	0.00964247	0.0626272
68617	Mtcl1	microtubule crosslinking factor 1	4.26098	4.28464	3.1876	0.00965175	0.0626477
18263	Odc1	ornithine decarboxylase, structural 1	0.853236	0.853244	8.54376	0.00965914	0.0626561
52009	Hn1l	hematological and neurological expressed 1-like	0.805744	0.805771	6.44879	0.00976953	0.063332
140743	Rem2	rad and gem related GTP binding protein 2	-0.951993	-0.952669	1.86516	0.00989474	0.0641032
100504586	Gm20300	predicted gene, 20300	-0.910165	-0.910491	2.64023	0.00993083	0.0642963
68631	Cryl1	crystallin, lambda 1	-0.912862	-0.91318	2.69525	0.0100939	0.0653111
77889	Lbh	limb-bud and heart	-0.797908	-0.797936	6.19429	0.0101133	0.065395
269881	Map3k10	mitogen-activated protein kinase kinase kinase 10	-0.744701	-0.744797	4.21883	0.0102076	0.0659631
56193	Plek	pleckstrin	-1.62542	-1.62581	4.78863	0.0102491	0.0661895
69723	Rpain	RPA interacting protein	-0.734717	-0.734802	4.23415	0.010279	0.0663413
70445	Cd248	CD248 antigen, endosialin	2.54246	2.54628	2.89056	0.0103668	0.0668657
66625	Pnisr	PNN interacting serine/arginine-rich	-0.731857	-0.731865	7.68992	0.010387	0.0669537
72739	Zkscan3	zinc finger with KRAB and SCAN domains 3	-0.733302	-0.733326	6.03092	0.0104176	0.0671088
12798	Cnn2	calponin 2	1.64086	1.64125	4.22963	0.0104856	0.0675046
78751	Zc3h6	zinc finger CCCH type containing 6	-0.818124	-0.818264	3.81901	0.0104931	0.0675103
238875	Gapt	Grb2-binding adaptor, transmembrane	-2.21279	-2.21445	1.91624	0.0105098	0.0675753
52874	Pum3	pumilio RNA-binding family member 3	0.798044	0.798066	6.7395	0.0105761	0.0679586
13390	Dlx1	distal-less homeobox 1	1.29473	1.29493	4.88907	0.0106322	0.0682768
71101	Uvssa	UV stimulated scaffold protein A	-0.797732	-0.797841	4.08312	0.0107316	0.0688718
66249	Pno1	partner of NOB1 homolog	0.87323	0.873265	6.31628	0.0108307	0.0694641
18408	Slc25a15	solute carrier family 25 (mitochondrial carrier ornithine transporter), member 15	0.827219	0.827276	5.42007	0.0108498	0.0695435
71675	0610010F05Rik	RIKEN cDNA 0610010F05 gene	0.773662	0.773697	5.96158	0.0109004	0.0698133
331547	A230072E10Rik	RIKEN cDNA A230072E10 gene	-0.856947	-0.857888	1.07643	0.0109056	0.0698133
66176	Nat9	N-acetyltransferase 9 (GCN5-related, putative)	-0.818385	-0.818552	3.42046	0.0109933	0.0703313
211936	Ccdc73	coiled-coil domain containing 73	-0.898795	-0.899864	0.937786	0.0110163	0.070434
109136	Mmaa	methylmalonic aciduria (cobalamin deficiency) type A	-0.793407	-0.793716	2.49758	0.0110391	0.070536
68497	Arel1	apoptosis resistant E3 ubiquitin protein ligase 1	-0.835645	-0.835661	6.81644	0.0110926	0.0708336
74343	Crtc2	CREB regulated transcription coactivator 2	-0.779497	-0.779597	4.17311	0.0111545	0.0711843
68728	Trp53inp2	transformation related protein 53 inducible nuclear protein 2	-1.22381	-1.22469	1.71317	0.011282	0.0719174
97423	R74862	expressed sequence R74862	-0.828535	-0.8291	1.76031	0.0112834	0.0719174
219094	Khnyn	KH and NYN domain containing	-0.765147	-0.765172	6.00658	0.0113565	0.0723387
18010	Neu1	neuraminidase 1	-0.958229	-0.958289	5.21341	0.0113847	0.0724729
12445	Ccnd3	cyclin D3	0.762144	0.762146	9.5726	0.011531	0.0733591
320982	Arl4c	ADP-ribosylation factor-like 4C	5.56409	5.69975	4.67105	0.011619	0.0738731
50781	Dkk3	dickkopf WNT signaling pathway inhibitor 3	2.39719	2.40148	0.976505	0.0116404	0.0739633
27056	Irf5	interferon regulatory factor 5	1.08785	1.08793	5.5348	0.0117779	0.0747904
21346	Tagln2	transgelin 2	0.868817	0.868839	6.9372	0.0119012	0.0755266
170459	Stard4	StAR-related lipid transfer (START) domain containing 4	0.786874	0.786899	6.43811	0.0119287	0.0756544
72053	Tmub2	transmembrane and ubiquitin-like domain containing 2	-0.759445	-0.759508	4.74987	0.0119822	0.0759464
14676	Gna15	guanine nucleotide binding protein, alpha 15	2.71293	2.71618	3.9819	0.0120231	0.0761588
217378	Dnajc27	DnaJ heat shock protein family (Hsp40) member C27	0.919037	0.919155	4.60455	0.0120921	0.0765486
21873	Tjp2	tight junction protein 2	1.79953	1.80188	2.08991	0.012167	0.0769748
14218	Sh3pxd2a	SH3 and PX domains 2A	1.05762	1.05778	4.61448	0.0122504	0.0774546
116848	Baz2a	bromodomain adjacent to zinc finger domain, 2A	-0.908121	-0.908143	6.53083	0.0122703	0.0775085
57330	Gigyf1	GRB10 interacting GYF protein 1	-0.755505	-0.755541	5.57208	0.012274	0.0775085
68427	Slc39a13	solute carrier family 39 (metal ion transporter), member 13	-0.806562	-0.806811	2.84671	0.0124315	0.0784545
100217456	Snord53	small nucleolar RNA, C/D box 53	0.816307	0.816861	2.06675	0.0125271	0.0790093
213484	Nudt18	nudix (nucleoside diphosphate linked moiety X)-type motif 18	-0.946891	-0.947405	2.04575	0.012596	0.0793949
217325	Llgl2	lethal giant larvae homolog 2 (Drosophila)	-0.836647	-0.836937	2.75027	0.0126865	0.0799165
240064	Zfp799	zinc finger protein 799	3.63675	3.67431	2.92902	0.012866	0.0809975
258189	Olfr624	olfactory receptor 624	-0.883801	-0.88463	1.2548	0.0128872	0.0810368
54672	Adgrg3	adhesion G protein-coupled receptor G3	0.862154	0.862171	7.11681	0.0128881	0.0810368
69146	Gsdmd	gasdermin D	1.2043	1.20467	4.04163	0.0129691	0.081496
69674	Mif4gd	MIF4G domain containing	-0.726613	-0.726736	3.86424	0.0129779	0.0815017
106794	Dhx57	DEAH (Asp-Glu-Ala-Asp/His) box polypeptide 57	-0.80655	-0.806589	5.52665	0.0130959	0.082192
380684	Nefh	neurofilament, heavy polypeptide	1.06361	1.06378	4.39694	0.0131696	0.0826039
380755	Lsmem1	leucine-rich single-pass membrane protein 1	-1.40717	-1.40588	1.67472	0.0132309	0.0829377
20409	Ostf1	osteoclast stimulating factor 1	0.782949	0.782962	7.34508	0.0132844	0.0832224
245865	Spag4	sperm associated antigen 4	-0.861214	-0.861678	2.24962	0.0133518	0.0835935
28126	Nop16	NOP16 nucleolar protein	0.86888	0.868919	6.1629	0.0133626	0.0836101
12330	Canx	calnexin	0.75953	0.759533	9.54778	0.0133921	0.0837437
230126	Shb	src homology 2 domain-containing transforming protein B	1.02272	1.02303	3.71016	0.0134722	0.0841932
19229	Ptk2b	PTK2 protein tyrosine kinase 2 beta	-0.899793	-0.899806	7.29361	0.0134889	0.0842458
53322	Nucb2	nucleobindin 2	0.809608	0.809817	3.68342	0.0135013	0.084272
66972	Slc25a23	solute carrier family 25 (mitochondrial carrier; phosphate carrier), member 23	-0.943391	-0.944424	1.49107	0.0135159	0.084312
22791	Dnajc2	DnaJ heat shock protein family (Hsp40) member C2	0.74314	0.743153	7.38177	0.0135498	0.0844718
245638	Tbc1d8b	TBC1 domain family, member 8B	-1.1629	-1.16319	3.3896	0.0136662	0.0851458
110012	Tpgs1	tubulin polyglutamylase complex subunit 1	-0.748468	-0.748588	3.8733	0.0136892	0.0852374
433256	Acsl5	acyl-CoA synthetase long-chain family member 5	0.68341	0.683416	8.19175	0.0137058	0.0852889
16475	Ajuba	ajuba LIM protein	-2.36881	-2.37471	1.46626	0.0138945	0.0864109
328660	Bex6	brain expressed family member 6	1.25642	1.25956	0.872288	0.0139141	0.0864802
22031	Traf3	TNF receptor-associated factor 3	0.782799	0.782847	5.51897	0.0140222	0.0870991
381845	Rnf225	ring finger protein 225	0.894403	0.894772	2.96574	0.0140734	0.0873641
69596	Ap5s1	adaptor-related protein 5 complex, sigma 1 subunit	-0.77177	-0.772081	2.54284	0.014091	0.0874205
320119	Rps6kc1	ribosomal protein S6 kinase polypeptide 1	3.83571	3.88101	3.07656	0.0142113	0.0881136
18005	Nek2	NIMA (never in mitosis gene a)-related expressed kinase 2	0.805489	0.805503	7.51859	0.0142544	0.0883273
66949	Trim59	tripartite motif-containing 59	0.937965	0.938039	5.34486	0.0142968	0.0885363
78558	Htra3	HtrA serine peptidase 3	2.33653	2.35527	1.11423	0.0143847	0.0890271
69071	Tmem97	transmembrane protein 97	0.802978	0.80302	5.85901	0.0143951	0.0890377
15064	Mr1	major histocompatibility complex, class I-related	-1.05005	-1.05032	3.10257	0.0144577	0.0893709
328833	Treml2	triggering receptor expressed on myeloid cells-like 2	0.786194	0.786208	7.34403	0.0144754	0.0894265
18209	Ntn3	netrin 3	1.32382	1.325	2.18681	0.0145656	0.0899295
11891	Rab27a	RAB27A, member RAS oncogene family	-0.77784	-0.7779	5.00511	0.0145861	0.0900015
268670	Zfp759	zinc finger protein 759	1.94635	1.9506	2.84353	0.0146291	0.0902126
320974	Lrrn4	leucine rich repeat neuronal 4	0.980714	0.980925	3.77138	0.0146882	0.0904985
18987	Pou2f2	POU domain, class 2, transcription factor 2	-0.950558	-0.950732	3.6761	0.0146931	0.0904985
380753	Atxn7l1	ataxin 7-like 1	-0.965355	-0.965505	3.86625	0.0147541	0.0908197
269181	Mgat4a	mannoside acetylglucosaminyltransferase 4, isoenzyme A	0.803149	0.803169	6.82043	0.0147876	0.0909713
16913	Psmb8	proteasome (prosome, macropain) subunit, beta type 8 (large multifunctional peptidase 7)	0.808605	0.808616	7.67635	0.0148979	0.0915852
214133	Tet2	tet methylcytosine dioxygenase 2	0.814554	0.814595	5.94894	0.0149053	0.0915852
330401	Tmcc1	transmembrane and coiled coil domains 1	-0.797961	-0.798003	5.31238	0.0150061	0.0921497
245578	Pcdh11x	protocadherin 11 X-linked	6.08302	6.14629	5.80898	0.0150197	0.0921781
73813	Fam83e	family with sequence similarity 83, member E	0.878721	0.879509	1.74095	0.0151399	0.0927999
66315	Senp7	SUMO1/sentrin specific peptidase 7	-0.771666	-0.77171	5.19573	0.0151447	0.0927999
12569	Cdk5r1	cyclin-dependent kinase 5, regulatory subunit 1 (p35)	-0.97957	-0.979835	2.79077	0.0151482	0.0927999
234356	Csgalnact1	chondroitin sulfate N-acetylgalactosaminyltransferase 1	2.87237	2.94699	1.08595	0.0151674	0.0928617
74849	4930412F12Rik	RIKEN cDNA 4930412F12 gene	-0.817892	-0.818631	1.31862	0.0151903	0.0929464
30925	Slamf6	SLAM family member 6	1.37955	1.37963	6.31832	0.015278	0.0934271
235184	Msantd2	Myb/SANT-like DNA-binding domain containing 2	-0.71377	-0.713856	4.16352	0.015345	0.0937809
70315	Hdac8	histone deacetylase 8	-0.900717	-0.900771	5.17336	0.0153657	0.0938516
207592	Tbc1d16	TBC1 domain family, member 16	1.13906	1.13976	2.96477	0.015389	0.0939381
70266	Kyat1	kynurenine aminotransferase 1	-0.802429	-0.802627	3.30389	0.0154115	0.0940191
71729	Rgs12	regulator of G-protein signaling 12	-0.800685	-0.800716	5.69142	0.0154228	0.0940321
210853	Zfp947	zinc finger protein 947	1.88277	1.88613	2.66965	0.0154381	0.0940699
330503	Gm5113	predicted gene 5113	-0.813598	-0.81402	2.07864	0.0156011	0.0950064
242819	Rundc3b	RUN domain containing 3B	2.65363	2.67241	1.87907	0.0156443	0.0952126
17972	Ncf4	neutrophil cytosolic factor 4	0.794063	0.794093	6.10805	0.015707	0.0954629
27419	Naglu	alpha-N-acetylglucosaminidase (Sanfilippo disease IIIB)	-0.772832	-0.772952	3.82976	0.0157114	0.0954629
245474	Dkc1	dyskeratosis congenita 1, dyskerin	0.857979	0.857991	7.82966	0.0157133	0.0954629
56532	Ripk3	receptor-interacting serine-threonine kinase 3	0.90837	0.908577	3.62754	0.0159785	0.0970166
57908	Zfp318	zinc finger protein 318	0.880853	0.881045	4.31965	0.0160071	0.0971324
20509	Slc19a1	solute carrier family 19 (folate transporter), member 1	0.861365	0.861442	5.23269	0.0161183	0.0977495
74268	Aven	apoptosis, caspase activation inhibitor	0.764822	0.764906	4.81177	0.01617	0.0980047
231532	Arhgap24	Rho GTPase activating protein 24	-2.84944	-2.85085	3.40345	0.0161799	0.0980068
52468	Ctdsp2	CTD (carboxy-terminal domain, RNA polymerase II, polypeptide A) small phosphatase 2	-0.836802	-0.836821	6.55999	0.0163756	0.0991338
77613	Prss36	protease, serine 36	-0.869653	-0.870479	1.28108	0.0166253	0.100586
227693	Zer1	zyg-11 related, cell cycle regulator	-0.765575	-0.765616	5.41033	0.0168083	0.101633
67223	Rrp15	ribosomal RNA processing 15 homolog (S. cerevisiae)	0.838365	0.838402	6.10146	0.0168672	0.101929
236511	Ago1	argonaute RISC catalytic subunit 1	-0.766422	-0.766451	5.92292	0.017214	0.103964
75564	Rsph9	radial spoke head 9 homolog (Chlamydomonas)	-1.02209	-1.02214	5.41994	0.0176672	0.106638
80911	Acox3	acyl-Coenzyme A oxidase 3, pristanoyl	-0.870685	-0.870716	6.00213	0.0177307	0.106958
235036	Ppan	peter pan homolog (Drosophila)	0.770568	0.770583	7.21719	0.0178403	0.107556
227615	Tmem203	transmembrane protein 203	-0.80978	-0.810002	3.10677	0.0178852	0.107763
11735	Ank3	ankyrin 3, epithelial	3.6992	3.70182	6.03577	0.0179932	0.10835
72114	Zbed3	zinc finger, BED type containing 3	0.983497	0.983736	3.93026	0.0182632	0.109912
14571	Gpd2	glycerol phosphate dehydrogenase 2, mitochondrial	0.865732	0.865837	4.74465	0.018497	0.1112
433586	Maml3	mastermind like 3 (Drosophila)	1.09021	1.0903	5.54501	0.018499	0.1112
67249	Tbc1d19	TBC1 domain family, member 19	3.90779	3.94022	3.16228	0.0187416	0.112592
67530	Uqcrb	ubiquinol-cytochrome c reductase binding protein	0.809518	0.809535	7.17548	0.0187718	0.112708
67765	5830432E09Rik	RIKEN cDNA 5830432E09 gene	-0.966446	-0.967343	1.46816	0.018833	0.113009
22003	Tpm1	tropomyosin 1, alpha	0.736565	0.736616	5.23465	0.0188636	0.113109
69237	Gtpbp4	GTP binding protein 4	0.756317	0.756331	7.29125	0.0188717	0.113109
385658	Nxpe3	neurexophilin and PC-esterase domain family, member 3	0.890899	0.890946	5.64728	0.018895	0.113182
76719	Kansl1	KAT8 regulatory NSL complex subunit 1	-0.761834	-0.761857	6.2258	0.0189198	0.113227
214917	Fam173a	family with sequence similarity 173, member A	-0.706359	-0.706386	5.88377	0.0189246	0.113227
217356	Tmc8	transmembrane channel-like gene family 8	-0.788343	-0.788475	3.71095	0.0189802	0.113494
100043133	9130023H24Rik	RIKEN cDNA 9130023H24 gene	-0.797981	-0.798146	3.40347	0.0190109	0.113596
24136	Zeb2	zinc finger E-box binding homeobox 2	-0.852973	-0.852982	7.59722	0.0190194	0.113596
69871	Ppp1r35	protein phosphatase 1, regulatory subunit 35	-0.742468	-0.742567	4.03578	0.019041	0.113658
14251	Flot1	flotillin 1	-0.809006	-0.809155	3.62642	0.0190711	0.113771
67941	Rps27l	ribosomal protein S27-like	0.809291	0.809299	8.27904	0.019286	0.114944
239170	Fam160b2	family with sequence similarity 160, member B2	-0.754927	-0.755011	4.33571	0.01929	0.114944
16889	Lipa	lysosomal acid lipase A	0.846991	0.84716	3.70409	0.0194419	0.115781
216395	Tmem5	transmembrane protein 5	0.747656	0.747741	4.65642	0.019484	0.115965
18676	Phf2	PHD finger protein 2	-0.778784	-0.778801	6.60283	0.0195243	0.116137
17119	Mxd1	MAX dimerization protein 1	-0.820645	-0.820809	3.50014	0.0195608	0.116287
66098	Chchd6	coiled-coil-helix-coiled-coil-helix domain containing 6	0.954777	0.954999	3.87227	0.019792	0.117467
109711	Actn1	actinin, alpha 1	1.04345	1.04383	2.70527	0.0197951	0.117467
109054	Pfdn4	prefoldin 4	0.739104	0.739138	5.93358	0.0198	0.117467
54343	Atf7ip	activating transcription factor 7 interacting protein	-0.795547	-0.795562	6.88716	0.0198052	0.117467
29871	Scmh1	sex comb on midleg homolog 1	-0.809306	-0.809414	4.17437	0.0199071	0.118004
12659	Ovgp1	oviductal glycoprotein 1	0.829101	0.83005	1.28194	0.0199664	0.118224
69993	Chn2	chimerin 2	-2.50219	-2.50607	1.41964	0.0199674	0.118224
286940	Flnb	filamin, beta	4.69502	4.72663	4.66171	0.0200214	0.118475
13040	Ctss	cathepsin S	1.11331	1.1134	5.79192	0.0200859	0.118789
100217452	Snord110	small nucleolar RNA, C/D box 110	0.860551	0.86182	1.21766	0.0203594	0.120337
231637	Ssh1	slingshot homolog 1 (Drosophila)	2.1983	2.20491	2.13059	0.0203824	0.120403
20742	Sptbn1	spectrin beta, non-erythrocytic 1	-0.879128	-0.879139	7.66365	0.0203966	0.120417
60533	Cd274	CD274 antigen	0.847284	0.847783	2.31199	0.020464	0.120746
21933	Tnfrsf10b	tumor necrosis factor receptor superfamily, member 10b	1.15439	1.15619	1.14088	0.0205828	0.121377
17684	Cited2	Cbp/p300-interacting transactivator, with Glu/Asp-rich carboxy-terminal domain, 2	0.766556	0.766612	5.70389	0.0207135	0.122034
213819	Casd1	CAS1 domain containing 1	4.71012	4.78196	4.6784	0.0207181	0.122034
98256	Kmo	kynurenine 3-monooxygenase (kynurenine 3-hydroxylase)	-1.18012	-1.18068	3.61042	0.0207956	0.122421
67474	Snap29	synaptosomal-associated protein 29	-0.773812	-0.773832	6.29812	0.0208664	0.122767
93737	Pard6g	par-6 family cell polarity regulator gamma	1.52568	1.52795	1.10591	0.0209206	0.123015
22701	Zfp41	zinc finger protein 41	-0.811763	-0.811842	4.38104	0.0210396	0.123644
81500	Sil1	endoplasmic reticulum chaperone SIL1 homolog (S. cerevisiae)	0.876288	0.876482	3.93595	0.0210692	0.123747
72805	Zfp839	zinc finger protein 839	0.876133	0.876554	2.75597	0.0210851	0.12377
67723	Cep83os	centrosomal protein 83, opposite strand	-0.729983	-0.730069	4.36545	0.0211182	0.123893
54357	Epb41l4b	erythrocyte membrane protein band 4.1 like 4b	0.963114	0.963127	7.85971	0.0211584	0.124058
54652	Cacna1f	calcium channel, voltage-dependent, alpha 1F subunit	2.12465	2.13925	0.143549	0.0212825	0.124714
78895	Pus7l	pseudouridylate synthase 7-like	0.807275	0.807445	3.86883	0.0213894	0.125268
72672	Zfp518a	zinc finger protein 518A	3.97798	3.73601	1.91297	0.0214915	0.125732
269854	Nat14	N-acetyltransferase 14	-0.839353	-0.84044	0.765663	0.0214931	0.125732
17237	Mgrn1	mahogunin, ring finger 1	2.03999	2.04268	2.50814	0.0215139	0.125764
18128	Notch1	notch 1	0.756129	0.756162	5.87141	0.0215231	0.125764
17999	Nedd4	neural precursor cell expressed, developmentally down-regulated 4	0.905775	0.905786	7.99288	0.0217158	0.126818
66409	Rsl1d1	ribosomal L1 domain containing 1	0.784374	0.784383	8.01341	0.0217828	0.127137
622304	F730311O21Rik	RIKEN cDNA F730311O21 gene	0.911506	0.912071	2.31163	0.0219075	0.127791
75452	Ascc2	activating signal cointegrator 1 complex subunit 2	0.800257	0.800329	5.13725	0.0220132	0.128335
14070	F8a	factor 8-associated gene A	-0.780989	-0.781183	3.18511	0.0222691	0.129747
77777	Ulbp1	UL16 binding protein 1	0.917261	0.917303	6.18182	0.0222807	0.129747
102634450	Gm32031	predicted gene, 32031	-0.841814	-0.84264	1.25338	0.022333	0.129978
103551	Epop	elongin BC and polycomb repressive complex 2 associated protein	1.01684	1.01723	3.82093	0.0223808	0.130123
17918	Myo5a	myosin VA	1.47497	1.47519	4.65418	0.0223834	0.130123
70604	Dnajb14	DnaJ heat shock protein family (Hsp40) member B14	0.82143	0.821644	3.7546	0.0224	0.130142
381356	Cacfd1	calcium channel flower domain containing 1	-0.722062	-0.722161	4.02348	0.0224177	0.130142
236539	Phgdh	3-phosphoglycerate dehydrogenase	0.933715	0.933724	8.27095	0.0224247	0.130142
56086	Set	SET nuclear oncogene	0.759255	0.759257	10.3234	0.0224657	0.130306
103012	Firre	functional intergenic repeating RNA element	3.20142	3.20885	4.62664	0.0227701	0.131997
68192	Leprotl1	leptin receptor overlapping transcript-like 1	0.874034	0.874169	4.34934	0.0228281	0.132258
382090	Cep162	centrosomal protein 162	-0.734802	-0.734867	4.58402	0.0228845	0.13251
76454	Fbxo31	F-box protein 31	0.850174	0.85027	4.74319	0.0229052	0.132555
102633673	Etaa1os	Ewing tumor-associated antigen 1, opposite strand	-0.845313	-0.846139	1.28311	0.0229328	0.13264
18027	Nfia	nuclear factor I/A	-0.852306	-0.852577	3.04238	0.0229632	0.132741
243374	Gimap8	GTPase, IMAP family member 8	1.18562	1.18571	5.70768	0.023072	0.133295
13992	Khdrbs3	KH domain containing, RNA binding, signal transduction associated 3	-1.9217	-2.16651	4.70508	0.0231152	0.133469
14718	Got1	glutamic-oxaloacetic transaminase 1, soluble	0.741783	0.741839	5.42532	0.0231754	0.133742
100217455	Snord49a	small nucleolar RNA, C/D box 49A	0.902078	0.902361	3.36254	0.0232171	0.133907
234854	Cdk10	cyclin-dependent kinase 10	-0.706251	-0.706307	4.77693	0.0232488	0.134014
66834	Acot13	acyl-CoA thioesterase 13	-0.735986	-0.736128	3.74286	0.023413	0.134885
54418	Fmn2	formin 2	-3.02579	-3.03364	1.28487	0.0234488	0.134963
108657	Rnpepl1	arginyl aminopeptidase (aminopeptidase B)-like 1	-0.709946	-0.709977	5.64661	0.0234529	0.134963
64075	Smoc1	SPARC related modular calcium binding 1	1.17378	1.17518	1.80291	0.023481	0.135048
230787	Themis2	thymocyte selection associated family member 2	0.866873	0.867004	4.12875	0.0236853	0.136147
72007	Fndc3b	fibronectin type III domain containing 3B	3.05026	3.08317	2.16754	0.0237137	0.136234
70427	Mier2	MIER family member 2	1.1415	1.14176	3.72151	0.023737	0.136291
15900	Irf8	interferon regulatory factor 8	-0.839873	-0.839882	7.69995	0.0237752	0.136434
229011	Samd10	sterile alpha motif domain containing 10	1.41128	1.41386	0.752879	0.0238596	0.136795
216799	Nlrp3	NLR family, pyrin domain containing 3	1.25251	1.25279	3.74199	0.0238647	0.136795
75099	Lysmd4	LysM, putative peptidoglycan-binding, domain containing 4	-0.744072	-0.744225	3.44766	0.023899	0.136915
56380	Arid3b	AT rich interactive domain 3B (BRIGHT-like)	0.85761	0.857805	3.74413	0.0239537	0.137152
76411	Ift43	intraflagellar transport 43	1.23256	1.23343	2.26451	0.0240069	0.13738
11792	Apex1	apurinic/apyrimidinic endonuclease 1	0.840717	0.840732	7.41601	0.0240957	0.137811
70602	5730488B01Rik	RIKEN cDNA 5730488B01 gene	-0.78991	-0.789927	6.95088	0.0241198	0.137872
19699	Reln	reelin	-1.99036	-1.99255	1.98874	0.0241467	0.137949
223978	Cpped1	calcineurin-like phosphoesterase domain containing 1	3.96701	4.05538	2.7352	0.0241995	0.13815
100503380	Snhg4	small nucleolar RNA host gene 4	0.883201	0.883239	6.24253	0.024209	0.13815
12362	Casp1	caspase 1	1.05478	1.05498	4.61232	0.02428	0.138479
69815	Krtcap3	keratinocyte associated protein 3	-0.842847	-0.843522	1.48167	0.0243052	0.138545
73582	Camkmt	calmodulin-lysine N-methyltransferase	-0.776103	-0.776912	1.23562	0.024476	0.139441
100504309	Toporsos	topoisomerase I binding, arginine/serine-rich, opposite strand	-0.741234	-0.741391	3.52598	0.024519	0.139609
51897	Atg13	autophagy related 13	-0.748611	-0.748734	3.86113	0.0245416	0.139659
108089	Rnf144a	ring finger protein 144A	1.34035	1.34141	4.2192	0.0248585	0.141384
55927	Hes6	hairy and enhancer of split 6	-0.793425	-0.793446	6.38814	0.0248864	0.141465
68721	1110032A03Rik	RIKEN cDNA 1110032A03 gene	-0.86376	-0.863962	3.36136	0.0249274	0.141619
76282	Gpt	glutamic pyruvic transaminase, soluble	-0.773924	-0.774354	2.07585	0.024982	0.141851
231932	Gimap7	GTPase, IMAP family member 7	0.98795	0.988346	2.83887	0.0250974	0.142427
11898	Ass1	argininosuccinate synthetase 1	0.982079	0.982389	3.87534	0.0252493	0.14321
14450	Gart	phosphoribosylglycinamide formyltransferase	0.8066	0.806611	7.74847	0.0254584	0.144316
78267	Klhdc8b	kelch domain containing 8B	-0.78467	-0.784966	2.46262	0.0255127	0.144544
71175	Nipbl	Nipped-B homolog (Drosophila)	-0.75446	-0.754468	7.7887	0.0257195	0.145583
72692	Hnrnpll	heterogeneous nuclear ribonucleoprotein L-like	-3.13384	-3.15429	2.8362	0.0257245	0.145583
232406	BC035044	cDNA sequence BC035044	0.741432	0.741444	7.41567	0.0257632	0.145721
64933	Ap3m2	adaptor-related protein complex 3, mu 2 subunit	0.905166	0.905936	1.44093	0.0258934	0.146377
12121	Bicd1	bicaudal D homolog 1 (Drosophila)	2.05433	2.06715	3.17804	0.0259168	0.146429
15526	Hspa9	heat shock protein 9	0.809397	0.809402	9.04063	0.0259744	0.146673
55963	Slc1a4	solute carrier family 1 (glutamate/neutral amino acid transporter), member 4	1.1192	1.11935	4.5416	0.0260661	0.14711
73204	3110056K07Rik	RIKEN cDNA 3110056K07 gene	-0.715308	-0.715451	3.5132	0.0261141	0.147299
17118	Marcks	myristoylated alanine rich protein kinase C substrate	-0.843394	-0.843404	7.24642	0.0261595	0.147474
22775	Zik1	zinc finger protein interacting with K protein 1	0.711637	0.711734	4.16663	0.0262466	0.147884
72344	Usp36	ubiquitin specific peptidase 36	0.790083	0.790125	5.783	0.0262869	0.14803
19261	Sirpa	signal-regulatory protein alpha	4.56627	4.66379	0.994989	0.02633	0.148138
72278	Ccpg1	cell cycle progression 1	-0.892873	-0.893464	1.68397	0.026335	0.148138
81896	Ift122	intraflagellar transport 122	-0.734309	-0.734429	3.70623	0.0263568	0.148167
13170	Dbp	D site albumin promoter binding protein	-0.729393	-0.729507	3.82749	0.0263691	0.148167
319520	Dusp4	dual specificity phosphatase 4	1.18498	1.18571	2.71328	0.0263865	0.148184
56711	Plag1	pleiomorphic adenoma gene 1	-0.838123	-0.838472	2.45427	0.0265296	0.148906
20454	St3gal5	ST3 beta-galactoside alpha-2,3-sialyltransferase 5	-0.970218	-0.970861	2.29936	0.026583	0.149124
329015	Atg2a	autophagy related 2A	-0.70282	-0.702855	5.49328	0.0266142	0.149217
15476	Hs3st1	heparan sulfate (glucosamine) 3-O-sulfotransferase 1	1.81472	1.81767	1.60673	0.0266588	0.149386
27371	Sh2d2a	SH2 domain containing 2A	-0.80162	-0.801694	5.0811	0.0266736	0.149387
18628	Per3	period circadian clock 3	-0.933976	-0.934192	3.46851	0.0268447	0.150263
70186	Fam162a	family with sequence similarity 162, member A	0.783263	0.783312	5.77017	0.0269661	0.15086
12166	Bmpr1a	bone morphogenetic protein receptor, type 1A	1.75155	1.75187	5.56107	0.0269847	0.150882
210992	Lpcat1	lysophosphatidylcholine acyltransferase 1	0.738472	0.738523	5.28905	0.0270044	0.15091
13011	Cst7	cystatin F (leukocystatin)	-1.50216	-1.50474	1.91471	0.0270377	0.151014
268480	Rapgefl1	Rap guanine nucleotide exchange factor (GEF)-like 1	-0.840889	-0.840973	4.19787	0.027153	0.151561
75605	Kdm5b	lysine (K)-specific demethylase 5B	1.63214	1.63453	0.861069	0.0271793	0.151561
66838	0610009L18Rik	RIKEN cDNA 0610009L18 gene	-0.817608	-0.818502	1.02561	0.0271801	0.151561
14645	Glul	glutamate-ammonia ligase (glutamine synthetase)	0.908262	0.908301	6.22465	0.0272226	0.151709
101631	Pwwp2b	PWWP domain containing 2B	-0.815342	-0.816091	1.37799	0.0272362	0.151709
11370	Acadvl	acyl-Coenzyme A dehydrogenase, very long chain	0.824585	0.824658	4.97464	0.027495	0.153067
27369	Dguok	deoxyguanosine kinase	-0.701495	-0.70156	4.58336	0.0275099	0.153067
105501	Abhd4	abhydrolase domain containing 4	-0.783228	-0.783557	2.55608	0.0275343	0.153119
16834	Cog1	component of oligomeric golgi complex 1	-0.697245	-0.697293	5.05668	0.0276705	0.153793
80880	Kank3	KN motif and ankyrin repeat domains 3	-0.900355	-0.901008	1.92848	0.027991	0.155491
407821	Znrf3	zinc and ring finger 3	0.848097	0.848248	4.15995	0.028025	0.155595
75614	Rab26os	RAB26, member RAS oncogene family, opposite strand	0.848442	0.848528	5.1635	0.0280562	0.155606
216438	March9	membrane-associated ring finger (C3HC4) 9	-0.999974	-1.00231	0.392069	0.0280573	0.155606
68988	Prpf31	pre-mRNA processing factor 31	0.72435	0.724361	7.5254	0.0281005	0.155761
67911	Zfp169	zinc finger protein 169	-0.718468	-0.718576	3.89383	0.0281543	0.155975
213006	Mfsd4a	major facilitator superfamily domain containing 4A	1.21644	1.21685	1.03126	0.0284388	0.15744
22214	Ube2h	ubiquitin-conjugating enzyme E2H	-0.842581	-0.842622	5.4242	0.0284496	0.15744
212919	Kctd7	potassium channel tetramerisation domain containing 7	-0.768528	-0.768772	2.78317	0.028559	0.157876
70458	2610318N02Rik	RIKEN cDNA 2610318N02 gene	0.711473	0.711518	5.39998	0.028559	0.157876
14201	Fhl3	four and a half LIM domains 3	0.996338	0.997367	2.02333	0.0287495	0.15881
12523	Cd84	CD84 antigen	-0.733608	-0.733637	5.88327	0.028771	0.15881
268752	Wdfy2	WD repeat and FYVE domain containing 2	-0.955189	-0.955861	2.16413	0.0287898	0.15881
67949	Nifk	nucleolar protein interacting with the FHA domain of MKI67	0.762745	0.762766	6.78669	0.0288044	0.15881
67016	Tbc1d2b	TBC1 domain family, member 2B	-0.987969	-0.988302	2.63665	0.0288055	0.15881
619331	Zfp551	zinc fingr protein 551	2.4875	2.52163	1.46249	0.0288291	0.158854
238024	Fn3krp	fructosamine 3 kinase related protein	-0.711647	-0.711733	4.28864	0.0290953	0.160235
329650	Med12l	mediator complex subunit 12-like	0.9482	0.949753	1.19214	0.029141	0.160401
15976	Ifnar2	interferon (alpha and beta) receptor 2	0.877711	0.87781	4.74949	0.0293028	0.161204
80707	Wwox	WW domain-containing oxidoreductase	-0.705318	-0.705433	3.86572	0.0294151	0.161736
209011	Sirt7	sirtuin 7	-0.711999	-0.712023	6.04779	0.0294962	0.162095
382034	Gse1	genetic suppressor element 1, coiled-coil protein	-0.848823	-0.848842	6.58849	0.0295815	0.162476
16905	Lmna	lamin A	1.8446	1.85686	1.0694	0.0297785	0.163471
66730	4921531C22Rik	RIKEN cDNA 4921531C22 gene	-0.831616	-0.832057	2.05222	0.0298521	0.16368
71916	Dus4l	dihydrouridine synthase 4-like (S. cerevisiae)	0.794087	0.794276	3.60904	0.0298577	0.16368
17540	Mrvi1	MRV integration site 1	-0.985249	-0.986148	1.78548	0.0298645	0.16368
74123	Foxp4	forkhead box P4	-0.842751	-0.842794	5.23569	0.0300532	0.164626
212139	Cc2d1a	coiled-coil and C2 domain containing 1A	-0.829577	-0.829642	4.77266	0.0301031	0.164812
70393	2210416O15Rik	RIKEN cDNA 2210416O15 gene	0.912656	0.913107	2.84581	0.0301897	0.165197
30843	Fbxl12	F-box and leucine-rich repeat protein 12	-0.809737	-0.809821	4.44092	0.0302332	0.165347
60504	Il21r	interleukin 21 receptor	-0.894458	-0.894581	4.05929	0.0302849	0.165541
211064	Alkbh1	alkB homolog 1, histone H2A dioxygenase	0.72503	0.72505	6.6244	0.0304807	0.166523
100038725	Cep85l	centrosomal protein 85-like	2.59796	2.63746	1.05583	0.0306246	0.16722
67603	Dusp6	dual specificity phosphatase 6	0.759577	0.75959	7.12046	0.0307951	0.168061
79263	Trim39	tripartite motif-containing 39	-0.709063	-0.709093	5.67964	0.0308784	0.168426
67220	Plekho1	pleckstrin homology domain containing, family O member 1	-0.782626	-0.782653	5.9774	0.0309135	0.168528
26432	Plod2	procollagen lysine, 2-oxoglutarate 5-dioxygenase 2	1.54856	1.5497	3.66234	0.0311669	0.169819
12227	Btg2	B cell translocation gene 2, anti-proliferative	-0.920267	-0.920315	5.37275	0.0312245	0.170042
69537	Dnase1l1	deoxyribonuclease 1-like 1	-0.805178	-0.80559	2.00412	0.031268	0.170189
378466	Gm10033	predicted gene 10033	1.08183	1.08208	3.73557	0.0314132	0.170888
93679	Trim8	tripartite motif-containing 8	-0.743347	-0.743404	4.91317	0.0314644	0.171076
67952	Tomm20	translocase of outer mitochondrial membrane 20 homolog (yeast)	0.716754	0.716761	8.19144	0.0315807	0.171589
70333	Cd3eap	CD3E antigen, epsilon polypeptide associated protein	0.796307	0.796386	4.86324	0.0315922	0.171589
69136	Tusc1	tumor suppressor candidate 1	1.97958	2.04199	1.0874	0.0319052	0.173197
14534	Kat2a	K(lysine) acetyltransferase 2A	0.90984	0.909898	5.79163	0.0319619	0.173413
215814	Ccdc28a	coiled-coil domain containing 28A	-0.830057	-0.830372	2.52299	0.03205	0.173799
57247	Zfp276	zinc finger protein (C2H2 type) 276	-0.677895	-0.677946	4.85632	0.0321263	0.1741
26364	Adgre5	adhesion G protein-coupled receptor E5	-1.26393	-1.26396	6.60575	0.0321395	0.1741
75871	Zfp821	zinc finger protein 821	-0.774191	-0.774265	4.52702	0.0321868	0.174264
319190	Hist2h2be	histone cluster 2, H2be	-0.778149	-0.778229	4.4034	0.0322284	0.174397
327762	Dna2	DNA replication helicase/nuclease 2	0.767768	0.767796	6.20064	0.0322834	0.174603
217869	Eif5	eukaryotic translation initiation factor 5	0.694675	0.694681	8.51189	0.0323058	0.174632
231946	Fam221a	family with sequence similarity 221, member A	-0.937817	-0.938458	1.52764	0.0324076	0.17509
67870	Enoph1	enolase-phosphatase 1	0.742942	0.743001	5.24819	0.0326534	0.176325
240754	Lax1	lymphocyte transmembrane adaptor 1	-1.08548	-1.08555	5.37087	0.0327528	0.176769
381066	Zfp948	zinc finger protein 948	0.919446	0.919929	2.52789	0.0327946	0.176901
20539	Slc7a5	solute carrier family 7 (cationic amino acid transporter, y+ system), member 5	0.899898	0.89992	7.0605	0.0328301	0.176999
72828	Ubash3b	ubiquitin associated and SH3 domain containing, B	3.91653	4.05845	0.208995	0.0329897	0.177646
20443	St3gal4	ST3 beta-galactoside alpha-2,3-sialyltransferase 4	0.974582	0.974787	4.20565	0.0329975	0.177646
100306945	Snora73b	small nucleolar RNA, H/ACA box 73b	-1.05155	-1.05159	6.29197	0.033002	0.177646
11739	Slc25a4	solute carrier family 25 (mitochondrial carrier, adenine nucleotide translocator), member 4	0.718178	0.718194	7.29213	0.0330868	0.178009
56055	Gtpbp2	GTP binding protein 2	-0.734564	-0.734588	5.9559	0.0333451	0.179304
14790	Grcc10	gene rich cluster, C10 gene	-0.697798	-0.69791	3.87106	0.0336777	0.180998
27966	Rrp9	RRP9, small subunit (SSU) processome component, homolog (yeast)	0.822094	0.822129	6.13444	0.0339115	0.182159
67885	1500011K16Rik	RIKEN cDNA 1500011K16 gene	0.95075	0.951327	2.81539	0.0339378	0.182205
791294	Gm9958	predicted gene 9958	-0.741168	-0.741673	1.72318	0.0341223	0.183099
20112	Rps6ka2	ribosomal protein S6 kinase, polypeptide 2	0.809565	0.810273	2.03034	0.0341831	0.183284
15273	Hivep2	human immunodeficiency virus type I enhancer binding protein 2	-0.799801	-0.799819	6.47346	0.0341925	0.183284
73668	Ttc21b	tetratricopeptide repeat domain 21B	5.19872	5.28097	3.72172	0.0342963	0.183744
209027	Pycr1	pyrroline-5-carboxylate reductase 1	0.923936	0.924204	3.33215	0.0343277	0.183776
14862	Gstm1	glutathione S-transferase, mu 1	-1.31123	-1.31241	1.10128	0.0343446	0.183776
80828	Snord82	small nucleolar RNA, C/D box 82	0.862075	0.862787	1.99277	0.0343561	0.183776
73062	Ppp1r16a	protein phosphatase 1, regulatory (inhibitor) subunit 16A	-0.697819	-0.697913	4.05481	0.034428	0.184065
56696	Gpr132	G protein-coupled receptor 132	1.31125	1.3134	1.89291	0.0347913	0.18591
14388	Gab1	growth factor receptor bound protein 2-associated protein 1	3.17223	3.29589	1.9524	0.0348193	0.185963
114615	Elac1	elaC ribonuclease Z 1	1.09449	1.0952	2.48022	0.0349318	0.186467
70579	Zc3h11a	zinc finger CCCH type containing 11A	-0.754509	-0.754604	4.12938	0.0350025	0.186747
234577	Cpne2	copine II	-0.892441	-0.892549	4.32709	0.0350279	0.186785
13808	Eno3	enolase 3, beta muscle	-0.791872	-0.792149	2.64572	0.0354209	0.188782
100163	Pafah2	platelet-activating factor acetylhydrolase 2	0.786824	0.788269	0.772666	0.0355522	0.189384
434484	Sp140	Sp140 nuclear body protein	-0.804634	-0.804719	4.52717	0.0357899	0.190551
66867	Hmg20a	high mobility group 20A	-0.686196	-0.686232	5.45075	0.0359927	0.191531
13544	Dvl3	dishevelled segment polarity protein 3	-0.742682	-0.742833	3.45028	0.0364474	0.193774
71956	Rnf135	ring finger protein 135	2.74249	2.75897	2.92916	0.0364519	0.193774
53381	Prdx4	peroxiredoxin 4	0.700455	0.700476	6.56895	0.0365719	0.194311
59005	Trappc2l	trafficking protein particle complex 2-like	-0.685932	-0.685988	4.82362	0.0366323	0.194531
68552	Smim14	small integral membrane protein 14	-0.824996	-0.825012	6.90357	0.0367903	0.195269
23986	Eci2	enoyl-Coenzyme A delta isomerase 2	1.28279	1.28305	3.70758	0.0368493	0.195481
66381	Rnf113a2	ring finger protein 113A2	0.815545	0.81574	3.77222	0.0368709	0.195494
211255	Kbtbd7	kelch repeat and BTB (POZ) domain containing 7	-0.685474	-0.685524	5.03954	0.036911	0.195605
245671	Klf8	Kruppel-like factor 8	0.787694	0.788368	1.60735	0.0369324	0.195618
23821	Bace1	beta-site APP cleaving enzyme 1	1.95808	1.97085	0.294656	0.0370091	0.195923
67460	Decr1	2,4-dienoyl CoA reductase 1, mitochondrial	3.91887	3.98781	4.04924	0.0370361	0.195964
108096	Slco1a5	solute carrier organic anion transporter family, member 1a5	2.89281	2.89752	2.86493	0.0370653	0.196018
66559	Metap1d	methionyl aminopeptidase type 1D (mitochondrial)	-0.701802	-0.70184	5.30376	0.0371814	0.19653
12313	Calm1	calmodulin 1	0.662707	0.66271	9.0156	0.0372743	0.19692
22017	Tpmt	thiopurine methyltransferase	-0.987813	-0.989332	1.01846	0.0373295	0.19711
11610	Agtrap	angiotensin II, type I receptor-associated protein	-0.845836	-0.84592	4.40072	0.037442	0.197602
66530	Ubxn6	UBX domain protein 6	-0.680221	-0.680279	4.78336	0.0374686	0.19764
17096	Lyn	LYN proto-oncogene, Src family tyrosine kinase	-0.776071	-0.776089	6.71262	0.0376816	0.198662
19344	Rab5b	RAB5B, member RAS oncogene family	-0.697588	-0.697613	5.90177	0.0380527	0.200515
69024	Snx15	sorting nexin 15	-0.710292	-0.710421	3.68046	0.0382509	0.201456
20917	Suclg2	succinate-Coenzyme A ligase, GDP-forming, beta subunit	5.14121	5.17193	5.5899	0.0385472	0.202912
71389	Chd6	chromodomain helicase DNA binding protein 6	-0.697403	-0.697414	7.15821	0.0387686	0.203881
100042165	BC005561	cDNA sequence BC005561	-0.922841	-0.922958	4.67272	0.038771	0.203881
328417	Parp4	poly (ADP-ribose) polymerase family, member 4	-0.841345	-0.84149	3.62524	0.0388574	0.204231
63986	Gmfg	glia maturation factor, gamma	0.82879	0.828801	7.68728	0.0390078	0.204916
16328	Cep250	centrosomal protein 250	-0.765351	-0.765357	7.99868	0.0390925	0.205256
258968	Olfr1247	olfactory receptor 1247	-0.890759	-0.8914	1.57324	0.039166	0.205536
217166	Nr1d1	nuclear receptor subfamily 1, group D, member 1	0.94179	0.942917	1.35513	0.039193	0.205573
20810	Srm	spermidine synthase	0.877459	0.87749	6.62408	0.0397823	0.208466
53374	Chst3	carbohydrate (chondroitin 6/keratan) sulfotransferase 3	-0.693815	-0.693819	8.75884	0.0397853	0.208466
73341	Arhgef6	Rac/Cdc42 guanine nucleotide exchange factor (GEF) 6	0.669185	0.669209	6.20017	0.0399563	0.209255
22169	Cmpk2	cytidine monophosphate (UMP-CMP) kinase 2, mitochondrial	-1.0888	-1.08922	2.8373	0.0405016	0.211953
54366	Ctnnal1	catenin (cadherin associated protein), alpha-like 1	0.80791	0.808157	3.18141	0.0405127	0.211953
208777	Sned1	sushi, nidogen and EGF-like domains 1	1.59838	1.59889	5.88379	0.040619	0.2124
330463	Zfp78	zinc finger protein 78	-0.762086	-0.762911	1.10709	0.0406603	0.212508
17101	Lyst	lysosomal trafficking regulator	-0.868478	-0.868501	6.45995	0.0407174	0.212698
269198	Nbeal1	neurobeachin like 1	-0.685184	-0.685219	5.33556	0.0408321	0.213188
223753	Cerk	ceramide kinase	-0.852536	-0.852544	7.58518	0.0408853	0.213357
71923	Borcs6	BLOC-1 related complex subunit 6	-0.779949	-0.780098	3.49957	0.0409091	0.213373
235504	Slc17a5	solute carrier family 17 (anion/sugar transporter), member 5	-0.740641	-0.740793	3.41319	0.04098	0.213606
68877	Maf1	MAF1 homolog, negative regulator of RNA polymerase III	-0.726554	-0.72657	6.72147	0.0409955	0.213606
17281	Fyco1	FYVE and coiled-coil domain containing 1	-0.699577	-0.699651	4.44041	0.0410353	0.213705
13854	Epn1	epsin 1	0.850165	0.850208	6.20127	0.0411961	0.214433
17319	Mif	macrophage migration inhibitory factor (glycosylation-inhibiting factor)	0.829914	0.829921	8.75374	0.0413317	0.21503
19763	Ring1	ring finger protein 1	-0.67261	-0.672655	5.10361	0.0414873	0.21566
259300	Ehd2	EH-domain containing 2	1.04248	1.04288	2.74995	0.041495	0.21566
17079	Cd180	CD180 antigen	-0.865674	-0.865842	3.76409	0.041592	0.216055
13196	Asap1	ArfGAP with SH3 domain, ankyrin repeat and PH domain1	-0.73387	-0.733914	5.32585	0.0416748	0.216376
18739	Pitpnm1	phosphatidylinositol transfer protein, membrane-associated 1	-0.777589	-0.777614	6.11336	0.0418982	0.217425
67134	Nop56	NOP56 ribonucleoprotein	0.731349	0.731354	8.66664	0.0419308	0.217484
13008	Csrp2	cysteine and glycine-rich protein 2	-0.864963	-0.865035	4.60738	0.0420411	0.217946
23945	Mgll	monoglyceride lipase	-1.08764	-1.09054	0.435554	0.0420814	0.218045
68431	Fbxl15	F-box and leucine-rich repeat protein 15	-0.728451	-0.72873	2.65323	0.0421727	0.218407
107227	Macrod1	MACRO domain containing 1	-0.929401	-0.930212	1.54409	0.0423985	0.219466
100043489	1300002E11Rik	RIKEN cDNA 1300002E11 gene	-0.710153	-0.710258	3.97066	0.0424512	0.219627
19679	Pitpnm2	phosphatidylinositol transfer protein, membrane-associated 2	-0.904985	-0.90503	5.5929	0.0425238	0.219872
11758	Prdx6	peroxiredoxin 6	0.728854	0.728872	6.9918	0.0425414	0.219872
17939	Naga	N-acetyl galactosaminidase, alpha	1.00092	1.00135	3.23242	0.0427727	0.220956
224674	Slc37a1	solute carrier family 37 (glycerol-3-phosphate transporter), member 1	-0.753837	-0.753946	3.99884	0.0428462	0.221225
56470	Rgs19	regulator of G-protein signaling 19	0.83019	0.830284	4.88574	0.0429351	0.221572
66995	Zcchc18	zinc finger, CCHC domain containing 18	-1.17305	-1.17414	1.60991	0.0431686	0.222665
67117	Dynlt3	dynein light chain Tctex-type 3	-0.800541	-0.800574	5.766	0.0433317	0.223305
74106	Dcaf6	DDB1 and CUL4 associated factor 6	-0.702959	-0.703067	3.87819	0.0433418	0.223305
56421	Pfkp	phosphofructokinase, platelet	0.759364	0.759385	6.9025	0.0433581	0.223305
114664	Hsd17b11	hydroxysteroid (17-beta) dehydrogenase 11	1.19679	1.19716	3.96042	0.0434235	0.22353
71517	9030624J02Rik	RIKEN cDNA 9030624J02 gene	-0.685405	-0.685432	5.82955	0.0434832	0.223723
27883	Tango2	transport and golgi organization 2	-0.739018	-0.739199	3.23084	0.0435047	0.223723
56397	Morf4l2	mortality factor 4 like 2	0.686993	0.687001	7.927	0.0437642	0.224945
18391	Sigmar1	sigma non-opioid intracellular receptor 1	0.801837	0.801995	3.94072	0.0440265	0.226179
72640	Mex3a	mex3 RNA binding family member A	0.744276	0.744333	5.15068	0.0441152	0.226521
58226	Cacna1h	calcium channel, voltage-dependent, T type, alpha 1H subunit	-3.12314	-3.12565	2.95323	0.0441639	0.226658
243842	Gltscr1	glioma tumor suppressor candidate region gene 1	-0.795936	-0.796041	3.97623	0.0443336	0.227415
226641	Atf6	activating transcription factor 6	-0.728265	-0.728284	6.50747	0.0444827	0.228065
[truncated: 8,250 more rows]

## Sheet: GO_Analysis-BP
GO_ID	Term	Ont	N	Up	Down	P.Up	P.Down
GO:0050896	response to stimulus	BP	3578	405	264	3.14818e-18	0.00553412
GO:0007154	cell communication	BP	2401	294	205	1.55439e-16	4.7346e-06
GO:0022610	biological adhesion	BP	522	99	48	2.17716e-16	0.00927192
GO:0044700	single organism signaling	BP	2370	287	205	2.24299e-15	1.84494e-06
GO:0023052	signaling	BP	2375	287	205	3.00719e-15	2.15429e-06
GO:0051239	regulation of multicellular organismal process	BP	1267	179	107	3.72569e-15	0.00235587
GO:0051716	cellular response to stimulus	BP	3021	345	228	3.81445e-15	0.00380405
GO:0007155	cell adhesion	BP	515	95	48	5.89503e-15	0.0072688
GO:0007165	signal transduction	BP	2215	268	192	4.03654e-14	4.11144e-06
GO:0044707	single-multicellular organism process	BP	2762	316	206	1.25816e-13	0.0111785
GO:2000026	regulation of multicellular organismal development	BP	872	132	74	2.19897e-13	0.0101176
GO:0050793	regulation of developmental process	BP	1167	163	98	2.55162e-13	0.00430978
GO:0009605	response to external stimulus	BP	797	123	68	4.22745e-13	0.0120207
GO:0032501	multicellular organismal process	BP	2952	330	226	6.41541e-13	0.00185948
GO:0009888	tissue development	BP	786	118	55	9.15239e-12	0.306088
GO:0016477	cell migration	BP	574	94	47	1.24466e-11	0.0601063
GO:0042221	response to chemical	BP	1582	197	109	3.32828e-11	0.272158
GO:0030334	regulation of cell migration	BP	343	65	31	4.62591e-11	0.039579
GO:0006952	defense response	BP	574	92	58	7.07582e-11	0.000492499
GO:0048870	cell motility	BP	619	96	48	1.70908e-10	0.115968
GO:0051674	localization of cell	BP	619	96	48	1.70908e-10	0.115968
GO:2000145	regulation of cell motility	BP	362	66	31	1.86181e-10	0.0711057
GO:0070887	cellular response to chemical stimulus	BP	1184	155	80	2.03858e-10	0.379877
GO:0022603	regulation of anatomical structure morphogenesis	BP	446	76	48	2.06229e-10	0.000374971
GO:0042127	regulation of cell proliferation	BP	770	112	58	2.45344e-10	0.133839
GO:0007166	cell surface receptor signaling pathway	BP	1021	138	86	2.8625e-10	0.00690389
GO:0048513	animal organ development	BP	1470	182	119	4.03818e-10	0.0056169
GO:0044699	single-organism process	BP	6256	586	417	4.84209e-10	0.232376
GO:0007275	multicellular organism development	BP	2331	261	177	7.97325e-10	0.0100951
GO:0040011	locomotion	BP	702	103	52	8.76968e-10	0.179983
GO:0048731	system development	BP	2029	233	161	1.00936e-09	0.00263615
GO:0051270	regulation of cellular component movement	BP	393	68	34	1.01229e-09	0.0543455
GO:0051094	positive regulation of developmental process	BP	612	93	49	1.02126e-09	0.0756642
GO:0030154	cell differentiation	BP	1847	216	136	1.08562e-09	0.0587543
GO:0098609	cell-cell adhesion	BP	312	58	30	1.15633e-09	0.0205142
GO:0001763	morphogenesis of a branching structure	BP	91	27	7	1.38971e-09	0.381982
GO:0008283	cell proliferation	BP	980	131	70	1.85479e-09	0.219467
GO:0048856	anatomical structure development	BP	2533	277	193	2.26096e-09	0.00589706
GO:0044767	single-organism developmental process	BP	2731	294	200	2.92234e-09	0.0262666
GO:0061138	morphogenesis of a branching epithelium	BP	82	25	6	3.03101e-09	0.446345
GO:0009653	anatomical structure morphogenesis	BP	1137	146	98	3.05647e-09	0.00194772
GO:0003008	system process	BP	519	81	45	3.89242e-09	0.0292239
GO:0032502	developmental process	BP	2768	296	203	5.23135e-09	0.0236752
GO:0040012	regulation of locomotion	BP	400	67	33	5.38331e-09	0.0947873
GO:0030335	positive regulation of cell migration	BP	202	42	16	8.45734e-09	0.2436
GO:0048869	cellular developmental process	BP	1966	223	147	8.58564e-09	0.0320905
GO:0098602	single organism cell adhesion	BP	322	57	30	1.04439e-08	0.0299729
GO:2000147	positive regulation of cell motility	BP	206	42	16	1.54869e-08	0.268426
GO:0051272	positive regulation of cellular component movement	BP	214	43	17	1.64151e-08	0.2314
GO:0045595	regulation of cell differentiation	BP	839	113	73	1.92475e-08	0.00594989
GO:0048754	branching morphogenesis of an epithelial tube	BP	72	22	6	2.57134e-08	0.328068
GO:0006928	movement of cell or subcellular component	BP	796	108	57	2.80127e-08	0.241473
GO:0051240	positive regulation of multicellular organismal process	BP	721	100	55	3.2123e-08	0.120983
GO:0016337	single organismal cell-cell adhesion	BP	286	51	28	4.97833e-08	0.0199274
GO:0040017	positive regulation of locomotion	BP	224	43	16	6.61784e-08	0.388808
GO:0040007	growth	BP	554	81	26	7.74447e-08	0.974164
GO:0002376	immune system process	BP	1145	140	100	1.57287e-07	0.00113309
GO:0046903	secretion	BP	484	72	30	2.16965e-07	0.642096
GO:0048518	positive regulation of biological process	BP	2887	297	188	2.97558e-07	0.520782
GO:0065007	biological regulation	BP	5555	517	350	3.13674e-07	0.845302
GO:0006954	inflammatory response	BP	253	45	30	3.33611e-07	0.00102386
GO:0044057	regulation of system process	BP	167	34	8	3.79453e-07	0.859975
GO:0006935	chemotaxis	BP	168	34	13	4.39792e-07	0.300663
GO:0060429	epithelium development	BP	475	70	34	4.63986e-07	0.30729
GO:0030155	regulation of cell adhesion	BP	341	55	36	4.75555e-07	0.00273984
GO:0009887	animal organ morphogenesis	BP	394	61	32	4.82048e-07	0.114704
GO:0042330	taxis	BP	169	34	13	5.08963e-07	0.308051
GO:0048646	anatomical structure formation involved in morphogenesis	BP	460	68	43	6.08004e-07	0.0102365
GO:0032879	regulation of localization	BP	1256	148	89	6.44025e-07	0.207027
GO:0045597	positive regulation of cell differentiation	BP	481	70	38	7.48344e-07	0.12349
GO:0008284	positive regulation of cell proliferation	BP	409	62	30	8.16999e-07	0.274272
GO:0060326	cell chemotaxis	BP	93	23	7	8.82889e-07	0.403732
GO:0044763	single-organism cellular process	BP	5200	486	325	9.14588e-07	0.877421
GO:0010033	response to organic substance	BP	1237	145	88	1.17203e-06	0.197461
GO:0007186	G-protein coupled receptor signaling pathway	BP	191	36	14	1.23366e-06	0.363681
GO:0006468	protein phosphorylation	BP	948	117	69	1.23925e-06	0.175813
GO:1901700	response to oxygen-containing compound	BP	669	89	58	1.26598e-06	0.014572
GO:0030879	mammary gland development	BP	63	18	5	1.4393e-06	0.392464
GO:0010646	regulation of cell communication	BP	1433	163	114	1.46227e-06	0.0114062
GO:0040008	regulation of growth	BP	362	56	17	1.47795e-06	0.943654
GO:0006955	immune response	BP	594	81	56	1.47908e-06	0.00303934
GO:0006805	xenobiotic metabolic process	BP	13	8	0	1.57679e-06	1
GO:0048584	positive regulation of response to stimulus	BP	933	115	70	1.65472e-06	0.11425
GO:0035556	intracellular signal transduction	BP	1245	145	104	1.70588e-06	0.00384076
GO:0023051	regulation of signaling	BP	1448	164	114	1.76097e-06	0.0153784
GO:0050663	cytokine secretion	BP	90	22	6	1.88032e-06	0.537855
GO:0032101	regulation of response to external stimulus	BP	286	47	30	1.92715e-06	0.00652379
GO:0048583	regulation of response to stimulus	BP	1701	187	129	2.04685e-06	0.0302862
GO:0051241	negative regulation of multicellular organismal process	BP	513	72	50	2.04708e-06	0.0025676
GO:0050789	regulation of biological process	BP	5317	493	332	2.11796e-06	0.887587
GO:0008015	blood circulation	BP	149	30	9	2.33254e-06	0.64203
GO:0050794	regulation of cellular process	BP	5072	473	308	2.45882e-06	0.968646
GO:0048522	positive regulation of cellular process	BP	2651	271	167	2.56246e-06	0.715709
GO:0065008	regulation of biological quality	BP	1676	184	117	2.7936e-06	0.214004
GO:1902578	single-organism localization	BP	1309	150	80	2.81171e-06	0.755077
GO:0098742	cell-cell adhesion via plasma-membrane adhesion molecules	BP	42	14	7	2.83339e-06	0.0177089
GO:0003013	circulatory system process	BP	151	30	9	3.11072e-06	0.657798
GO:0031589	cell-substrate adhesion	BP	136	28	9	3.19742e-06	0.530829
GO:0071310	cellular response to organic substance	BP	957	116	70	3.40434e-06	0.162834
GO:0048468	cell development	BP	968	117	71	3.53038e-06	0.154905
GO:0016310	phosphorylation	BP	1189	138	80	3.88766e-06	0.395589
GO:0002791	regulation of peptide secretion	BP	217	38	13	4.04686e-06	0.664606
GO:0034341	response to interferon-gamma	BP	44	14	4	5.28803e-06	0.321903
GO:0044765	single-organism transport	BP	1217	140	79	5.29656e-06	0.53467
GO:0035295	tube development	BP	306	48	22	5.69522e-06	0.346787
GO:0042832	defense response to protozoan	BP	19	9	3	6.22505e-06	0.122822
GO:0060688	regulation of morphogenesis of a branching structure	BP	19	9	0	6.22505e-06	1
GO:0019229	regulation of vasoconstriction	BP	19	9	0	6.22505e-06	1
GO:0048771	tissue remodeling	BP	76	19	5	6.59267e-06	0.557527
GO:0071345	cellular response to cytokine stimulus	BP	247	41	19	6.77385e-06	0.258139
GO:0048729	tissue morphogenesis	BP	273	44	19	6.88804e-06	0.417161
GO:0051174	regulation of phosphorus metabolic process	BP	848	104	57	6.97675e-06	0.422069
GO:0034097	response to cytokine	BP	300	47	24	7.3763e-06	0.172876
GO:1903522	regulation of blood circulation	BP	70	18	4	7.50649e-06	0.67763
GO:0051046	regulation of secretion	BP	327	50	22	7.59208e-06	0.470469
GO:1901701	cellular response to oxygen-containing compound	BP	485	67	40	8.10159e-06	0.0718234
GO:0050900	leukocyte migration	BP	120	25	12	8.5746e-06	0.0908987
GO:2000027	regulation of organ morphogenesis	BP	71	18	4	9.30841e-06	0.688464
GO:0002790	peptide secretion	BP	277	44	15	1.00866e-05	0.807762
GO:0001562	response to protozoan	BP	20	9	3	1.05089e-05	0.137871
GO:0019220	regulation of phosphate metabolic process	BP	846	103	57	1.0695e-05	0.414627
GO:0030595	leukocyte chemotaxis	BP	72	18	6	1.14889e-05	0.328068
GO:0001974	blood vessel remodeling	BP	25	10	2	1.20349e-05	0.491469
GO:0035458	cellular response to interferon-beta	BP	25	10	0	1.20349e-05	1
GO:0070542	response to fatty acid	BP	25	10	1	1.20349e-05	0.814897
GO:0061061	muscle structure development	BP	297	46	18	1.25205e-05	0.66129
GO:0007156	homophilic cell adhesion via plasma membrane adhesion molecules	BP	16	8	3	1.26484e-05	0.0818092
GO:0007167	enzyme linked receptor protein signaling pathway	BP	379	55	29	1.29939e-05	0.207074
GO:0001932	regulation of protein phosphorylation	BP	669	85	45	1.39039e-05	0.434064
GO:0043010	camera-type eye development	BP	131	26	13	1.42592e-05	0.0846577
GO:0050877	neurological system process	BP	290	45	34	1.48115e-05	0.000596867
GO:0001934	positive regulation of protein phosphorylation	BP	418	59	28	1.48815e-05	0.468388
GO:0045785	positive regulation of cell adhesion	BP	196	34	24	1.59148e-05	0.00205259
GO:0009966	regulation of signal transduction	BP	1307	146	102	1.59806e-05	0.0269522
GO:0042325	regulation of phosphorylation	BP	742	92	49	1.61754e-05	0.483499
GO:0030198	extracellular matrix organization	BP	67	17	5	1.62301e-05	0.444906
GO:0043062	extracellular structure organization	BP	67	17	5	1.62301e-05	0.444906
GO:0035456	response to interferon-beta	BP	31	11	1	1.69435e-05	0.876601
GO:0048286	lung alveolus development	BP	26	10	2	1.81485e-05	0.512567
GO:0043207	response to external biotic stimulus	BP	356	52	28	1.8666e-05	0.172485
GO:0051707	response to other organism	BP	356	52	28	1.8666e-05	0.172485
GO:1903975	regulation of glial cell migration	BP	6	5	0	1.91405e-05	1
GO:0042178	xenobiotic catabolic process	BP	6	5	0	1.91405e-05	1
GO:0051093	negative regulation of developmental process	BP	441	61	44	2.0023e-05	0.00295273
GO:0051960	regulation of nervous system development	BP	441	61	38	2.0023e-05	0.0461047
GO:0060041	retina development in camera-type eye	BP	55	15	5	2.00415e-05	0.287512
GO:0034103	regulation of tissue remodeling	BP	37	12	4	2.00616e-05	0.219058
GO:0008217	regulation of blood pressure	BP	49	14	0	2.12044e-05	1
GO:0003007	heart morphogenesis	BP	111	23	3	2.13851e-05	0.978835
GO:0032787	monocarboxylic acid metabolic process	BP	250	40	15	2.1388e-05	0.668703
GO:0071466	cellular response to xenobiotic stimulus	BP	17	8	0	2.22021e-05	1
GO:0035239	tube morphogenesis	BP	183	32	15	2.38199e-05	0.213184
GO:0009607	response to biotic stimulus	BP	378	54	30	2.44606e-05	0.150808
GO:0001654	eye development	BP	151	28	14	2.54389e-05	0.115098
GO:0050707	regulation of cytokine secretion	BP	76	18	5	2.55155e-05	0.557527
GO:0048514	blood vessel morphogenesis	BP	226	37	28	2.59193e-05	0.000753811
GO:0060284	regulation of cell development	BP	464	63	42	2.62242e-05	0.0183524
GO:0010647	positive regulation of cell communication	BP	741	91	50	2.62844e-05	0.418642
GO:0048589	developmental growth	BP	342	50	14	2.63593e-05	0.980599
GO:1903530	regulation of secretion by cell	BP	306	46	21	2.72967e-05	0.435361
GO:0007423	sensory organ development	BP	210	35	22	2.90026e-05	0.0183947
GO:0042327	positive regulation of phosphorylation	BP	447	61	31	3.02756e-05	0.38503
GO:0060562	epithelial tube morphogenesis	BP	169	30	14	3.16538e-05	0.21201
GO:0007399	nervous system development	BP	994	115	70	3.2983e-05	0.258382
GO:0007589	body fluid secretion	BP	33	11	0	3.33217e-05	1
GO:0032869	cellular response to insulin stimulus	BP	114	23	11	3.35222e-05	0.123199
GO:0023056	positive regulation of signaling	BP	746	91	50	3.4086e-05	0.438482
GO:0050920	regulation of chemotaxis	BP	64	16	5	3.49762e-05	0.405643
GO:0051128	regulation of cellular component organization	BP	1427	155	88	3.82554e-05	0.735393
GO:0032940	secretion by cell	BP	441	60	28	3.85042e-05	0.586974
GO:0048732	gland development	BP	196	33	14	3.95303e-05	0.400823
GO:0042110	T cell activation	BP	275	42	29	4.16911e-05	0.00689087
GO:0071375	cellular response to peptide hormone stimulus	BP	139	26	11	4.20263e-05	0.296227
GO:0019725	cellular homeostasis	BP	386	54	24	4.40355e-05	0.626638
GO:0048878	chemical homeostasis	BP	453	61	32	4.51981e-05	0.341991
GO:0030282	bone mineralization	BP	34	11	2	4.56941e-05	0.659627
GO:0008285	negative regulation of cell proliferation	BP	331	48	25	4.70828e-05	0.248109
GO:0050708	regulation of protein secretion	BP	207	34	13	5.10454e-05	0.596551
GO:0002684	positive regulation of immune system process	BP	417	57	46	5.27422e-05	0.000285506
GO:0030855	epithelial cell differentiation	BP	225	36	16	5.47295e-05	0.395753
GO:0050673	epithelial cell proliferation	BP	174	30	9	5.5824e-05	0.808136
GO:0002009	morphogenesis of an epithelium	BP	234	37	18	5.60954e-05	0.265457
GO:0002682	regulation of immune system process	BP	614	77	58	5.65579e-05	0.00246296
GO:0090276	regulation of peptide hormone secretion	BP	95	20	6	5.73342e-05	0.591626
GO:1902533	positive regulation of intracellular signal transduction	BP	438	59	28	5.97011e-05	0.571953
GO:0042310	vasoconstriction	BP	24	9	0	6.08387e-05	1
GO:0003018	vascular process in circulatory system	BP	60	15	4	6.11227e-05	0.555452
GO:0009967	positive regulation of signal transduction	BP	676	83	46	6.13573e-05	0.400431
GO:0045778	positive regulation of ossification	BP	35	11	1	6.18187e-05	0.905843
GO:0045937	positive regulation of phosphate metabolic process	BP	487	64	36	6.19764e-05	0.23563
GO:0010562	positive regulation of phosphorus metabolic process	BP	487	64	36	6.19764e-05	0.23563
GO:0032103	positive regulation of response to external stimulus	BP	103	21	4	6.20311e-05	0.910579
GO:0006950	response to stress	BP	1818	189	117	6.30501e-05	0.57862
GO:0050727	regulation of inflammatory response	BP	127	24	14	6.92619e-05	0.0366905
GO:0010810	regulation of cell-substrate adhesion	BP	89	19	8	7.15012e-05	0.222732
GO:0098542	defense response to other organism	BP	202	33	18	7.31182e-05	0.109063
GO:0072163	mesonephric epithelium development	BP	30	10	2	7.61698e-05	0.590992
GO:0072164	mesonephric tubule development	BP	30	10	2	7.61698e-05	0.590992
GO:0001823	mesonephros development	BP	30	10	2	7.61698e-05	0.590992
GO:0001657	ureteric bud development	BP	30	10	2	7.61698e-05	0.590992
GO:0050880	regulation of blood vessel size	BP	48	13	1	7.7101e-05	0.960937
GO:0035150	regulation of tube size	BP	48	13	1	7.7101e-05	0.960937
GO:0002685	regulation of leukocyte migration	BP	68	16	7	7.74315e-05	0.152847
GO:0031214	biomineral tissue development	BP	42	12	3	8.20932e-05	0.521812
GO:0022407	regulation of cell-cell adhesion	BP	212	34	21	8.34363e-05	0.0358902
GO:0045669	positive regulation of osteoblast differentiation	BP	25	9	0	8.82908e-05	1
GO:0030500	regulation of bone mineralization	BP	25	9	1	8.82908e-05	0.814897
GO:0046850	regulation of bone remodeling	BP	25	9	2	8.82908e-05	0.491469
GO:0009306	protein secretion	BP	266	40	15	8.97281e-05	0.756987
GO:1901342	regulation of vasculature development	BP	98	20	16	9.09012e-05	0.000551611
GO:0014013	regulation of gliogenesis	BP	62	15	4	9.17779e-05	0.58181
GO:0060537	muscle tissue development	BP	196	32	14	9.47603e-05	0.400823
GO:0010243	response to organonitrogen compound	BP	331	47	29	9.5233e-05	0.0628427
GO:0016049	cell growth	BP	276	41	18	9.70619e-05	0.534499
GO:0001568	blood vessel development	BP	277	41	32	0.000105319	0.00109879
GO:0072073	kidney epithelium development	BP	43	12	5	0.000105602	0.145819
GO:1903039	positive regulation of leukocyte cell-cell adhesion	BP	107	21	14	0.000110603	0.00942495
GO:0014706	striated muscle tissue development	BP	189	31	12	0.000111134	0.580468
GO:0048638	regulation of developmental growth	BP	172	29	8	0.000111503	0.880282
GO:0051179	localization	BP	3002	290	189	0.000115132	0.734695
GO:0045926	negative regulation of growth	BP	131	24	9	0.000115231	0.484926
GO:1902531	regulation of intracellular signal transduction	BP	823	96	61	0.000116598	0.155803
GO:0001525	angiogenesis	BP	181	30	24	0.000117597	0.000673272
GO:0006796	phosphate-containing compound metabolic process	BP	1647	172	117	0.000117838	0.158502
GO:0000904	cell morphogenesis involved in differentiation	BP	325	46	25	0.000121841	0.220087
GO:0097756	negative regulation of blood vessel diameter	BP	26	9	0	0.000125425	1
GO:0070167	regulation of biomineral tissue development	BP	26	9	1	0.000125425	0.82699
GO:0046883	regulation of hormone secretion	BP	108	21	6	0.000127078	0.714225
GO:0022409	positive regulation of cell-cell adhesion	BP	116	22	15	0.000129973	0.00817993
GO:0097746	regulation of blood vessel diameter	BP	44	12	1	0.000134665	0.948786
GO:0035296	regulation of tube diameter	BP	44	12	1	0.000134665	0.948786
GO:0097529	myeloid leukocyte migration	BP	64	15	5	0.000135066	0.405643
GO:0090066	regulation of anatomical structure size	BP	253	38	14	0.000137133	0.775318
GO:0009410	response to xenobiotic stimulus	BP	21	8	0	0.000138702	1
GO:1901653	cellular response to peptide	BP	149	26	12	0.000140307	0.26476
GO:0010876	lipid localization	BP	149	26	15	0.000140307	0.0612203
GO:0019932	second-messenger-mediated signaling	BP	86	18	5	0.00014386	0.667778
GO:0032868	response to insulin	BP	133	24	15	0.00014712	0.0261772
GO:0072503	cellular divalent inorganic cation homeostasis	BP	158	27	13	0.000151103	0.230087
GO:0044406	adhesion of symbiont to host	BP	8	5	0	0.000155572	1
GO:0048846	axon extension involved in axon guidance	BP	8	5	1	0.000155572	0.416854
GO:1902284	neuron projection extension involved in neuron projection guidance	BP	8	5	1	0.000155572	0.416854
GO:0048841	regulation of axon extension involved in axon guidance	BP	8	5	1	0.000155572	0.416854
GO:0019722	calcium-mediated signaling	BP	65	15	4	0.000162694	0.619606
GO:0043410	positive regulation of MAPK cascade	BP	193	31	10	0.000164754	0.816003
GO:1903037	regulation of leukocyte cell-cell adhesion	BP	176	29	19	0.000168823	0.0205387
GO:0045321	leukocyte activation	BP	455	59	52	0.000173783	4.56766e-05
GO:0051480	regulation of cytosolic calcium ion concentration	BP	95	19	9	0.000178984	0.165336
GO:0001944	vasculature development	BP	293	42	32	0.000179904	0.00273206
GO:0050830	defense response to Gram-positive bacterium	BP	39	11	1	0.00018402	0.928164
GO:0014015	positive regulation of gliogenesis	BP	39	11	2	0.00018402	0.732065
GO:0006793	phosphorus metabolic process	BP	1684	174	122	0.000188223	0.102802
GO:0030029	actin filament-based process	BP	350	48	20	0.000188829	0.762852
GO:0055082	cellular chemical homeostasis	BP	303	43	22	0.000189705	0.32964
GO:0002793	positive regulation of peptide secretion	BP	127	23	5	0.000189974	0.923427
GO:0007548	sex differentiation	BP	111	21	4	0.000190258	0.93696
GO:0007169	transmembrane receptor protein tyrosine kinase signaling pathway	BP	248	37	20	0.000192099	0.18963
GO:0072507	divalent inorganic cation homeostasis	BP	169	28	15	0.000197662	0.137658
GO:0045906	negative regulation of vasoconstriction	BP	5	4	0	0.000198693	1
GO:1901490	regulation of lymphangiogenesis	BP	5	4	0	0.000198693	1
GO:0061299	retina vasculature morphogenesis in camera-type eye	BP	5	4	0	0.000198693	1
GO:0006837	serotonin transport	BP	5	4	0	0.000198693	1
GO:0050801	ion homeostasis	BP	295	42	25	0.000209161	0.10614
GO:0001655	urogenital system development	BP	128	23	16	0.000214311	0.0088663
GO:0044708	single-organism behavior	BP	170	28	16	0.000218893	0.0878204
GO:0018212	peptidyl-tyrosine modification	BP	145	25	14	0.000227381	0.0899927
GO:0050715	positive regulation of cytokine secretion	BP	53	13	3	0.000230312	0.680509
GO:0019752	carboxylic acid metabolic process	BP	450	58	25	0.000231629	0.826636
GO:0002252	immune effector process	BP	344	47	34	0.000240046	0.00966574
GO:0061458	reproductive system development	BP	206	32	12	0.000244458	0.698632
GO:0045765	regulation of angiogenesis	BP	90	18	15	0.000262751	0.000651298
GO:2000146	negative regulation of cell motility	BP	106	20	9	0.000278621	0.25333
GO:0051271	negative regulation of cellular component movement	BP	114	21	10	0.000279611	0.208402
GO:0030072	peptide hormone secretion	BP	114	21	6	0.000279611	0.76143
GO:0022612	gland morphogenesis	BP	54	13	5	0.00028126	0.274694
GO:0042742	defense response to bacterium	BP	83	17	6	0.000287093	0.458053
GO:0045087	innate immune response	BP	309	43	33	0.000293317	0.00337539
GO:0002521	leukocyte differentiation	BP	309	43	33	0.000293317	0.00337539
GO:0001775	cell activation	BP	504	63	56	0.000296879	5.14642e-05
GO:0051899	membrane depolarization	BP	41	11	3	0.0002987	0.505388
GO:0009719	response to endogenous stimulus	BP	636	76	49	0.000298728	0.122217
GO:0030278	regulation of ossification	BP	91	18	5	0.000303331	0.715627
GO:0051047	positive regulation of secretion	BP	191	30	11	0.000311279	0.708135
GO:0050767	regulation of neurogenesis	BP	406	53	38	0.000313036	0.0149396
GO:0001101	response to acid chemical	BP	115	21	10	0.000316652	0.21599
GO:0071398	cellular response to fatty acid	BP	18	7	0	0.000317091	1
GO:0045776	negative regulation of blood pressure	BP	18	7	0	0.000317091	1
GO:0042537	benzene-containing compound metabolic process	BP	9	5	2	0.000326722	0.112584
GO:0006691	leukotriene metabolic process	BP	9	5	2	0.000326722	0.112584
GO:1902667	regulation of axon guidance	BP	9	5	1	0.000326722	0.454888
GO:0061298	retina vasculature development in camera-type eye	BP	9	5	0	0.000326722	1
GO:0015718	monocarboxylic acid transport	BP	48	12	2	0.000329236	0.829567
GO:0007610	behavior	BP	237	35	24	0.000345692	0.0207174
GO:0072358	cardiovascular system development	BP	302	42	32	0.000348336	0.00435106
GO:0001558	regulation of cell growth	BP	219	33	12	0.000348966	0.773853
GO:0051924	regulation of calcium ion transport	BP	92	18	7	0.000349251	0.392856
GO:0007267	cell-cell signaling	BP	497	62	34	0.000349877	0.408952
GO:0055074	calcium ion homeostasis	BP	149	25	12	0.000350319	0.26476
GO:0032870	cellular response to hormone stimulus	BP	274	39	21	0.000350479	0.249689
GO:0030336	negative regulation of cell migration	BP	100	19	9	0.000357927	0.203422
GO:0010769	regulation of cell morphogenesis involved in differentiation	BP	158	26	13	0.000368193	0.230087
GO:0008219	cell death	BP	1163	125	73	0.000384765	0.65695
GO:0009725	response to hormone	BP	332	45	26	0.000386968	0.188999
GO:0000902	cell morphogenesis	BP	479	60	42	0.000390522	0.0293257
GO:0048017	inositol lipid-mediated signaling	BP	63	14	8	0.000404926	0.050898
GO:0048015	phosphatidylinositol-mediated signaling	BP	63	14	8	0.000404926	0.050898
GO:0050678	regulation of epithelial cell proliferation	BP	142	24	7	0.000408741	0.826389
GO:0048608	reproductive structure development	BP	203	31	12	0.000412351	0.679309
GO:0001935	endothelial cell proliferation	BP	56	13	1	0.000412441	0.977281
GO:0006082	organic acid metabolic process	BP	480	60	29	0.000412522	0.694563
GO:0050848	regulation of calcium-mediated signaling	BP	36	10	2	0.000412587	0.690328
GO:0002688	regulation of leukocyte chemotaxis	BP	36	10	2	0.000412587	0.690328
GO:0007517	muscle organ development	BP	177	28	15	0.000433374	0.178774
GO:0010817	regulation of hormone levels	BP	186	29	10	0.000441623	0.77942
GO:0051146	striated muscle cell differentiation	BP	126	22	6	0.000442483	0.838108
GO:0098771	inorganic ion homeostasis	BP	268	38	23	0.000448492	0.106267
GO:0070509	calcium ion import	BP	71	15	7	0.000454474	0.178573
GO:0015711	organic anion transport	BP	143	24	15	0.000454539	0.0455926
GO:0018108	peptidyl-tyrosine phosphorylation	BP	143	24	14	0.000454539	0.0824612
GO:0033002	muscle cell proliferation	BP	94	18	5	0.00045945	0.741891
GO:0060541	respiratory system development	BP	110	20	5	0.000462524	0.852238
GO:0043434	response to peptide hormone	BP	169	27	15	0.000464647	0.137658
GO:0042516	regulation of tyrosine phosphorylation of Stat3 protein	BP	19	7	0	0.00046728	1
GO:0042503	tyrosine phosphorylation of Stat3 protein	BP	19	7	0	0.00046728	1
GO:0035272	exocrine system development	BP	14	6	2	0.000468071	0.230757
GO:0060419	heart growth	BP	43	11	2	0.000468358	0.780191
GO:0050729	positive regulation of inflammatory response	BP	43	11	2	0.000468358	0.780191
GO:0007159	leukocyte cell-cell adhesion	BP	187	29	19	0.0004835	0.0356596
GO:0006875	cellular metal ion homeostasis	BP	196	30	17	0.000488177	0.138981
GO:0071229	cellular response to acid chemical	BP	79	16	6	0.000490188	0.410948
GO:0097435	supramolecular fiber organization	BP	307	42	15	0.000493522	0.906568
GO:0022008	neurogenesis	BP	751	86	54	0.000494009	0.238826
GO:0006874	cellular calcium ion homeostasis	BP	144	24	12	0.00050477	0.228689
GO:0051049	regulation of transport	BP	890	99	61	0.000517979	0.355629
GO:1903532	positive regulation of secretion by cell	BP	179	28	10	0.000521736	0.737927
GO:0030036	actin cytoskeleton organization	BP	327	44	20	0.000524166	0.650333
GO:0048861	leukemia inhibitory factor signaling pathway	BP	3	3	0	0.000527023	1
GO:1901491	negative regulation of lymphangiogenesis	BP	3	3	0	0.000527023	1
GO:0038165	oncostatin-M-mediated signaling pathway	BP	3	3	0	0.000527023	1
GO:0061304	retinal blood vessel morphogenesis	BP	3	3	0	0.000527023	1
GO:0048699	generation of neurons	BP	701	81	53	0.000548686	0.140342
GO:0090136	epithelial cell-cell adhesion	BP	6	4	0	0.000557799	1
GO:0072593	reactive oxygen species metabolic process	BP	145	24	8	0.00055979	0.736619
GO:0046427	positive regulation of JAK-STAT cascade	BP	31	9	3	0.000560082	0.328876
GO:1904894	positive regulation of STAT cascade	BP	31	9	3	0.000560082	0.328876
GO:0006873	cellular ion homeostasis	BP	234	34	20	0.000564677	0.12896
GO:0072330	monocarboxylic acid biosynthetic process	BP	80	16	3	0.00056775	0.900974
GO:1901652	response to peptide	BP	189	29	19	0.000577875	0.0391171
GO:0006006	glucose metabolic process	BP	112	20	4	0.000588802	0.939707
GO:0030324	lung development	BP	96	18	4	0.000598492	0.879879
GO:0043436	oxoacid metabolic process	BP	477	59	29	0.000602651	0.681626
GO:0044110	growth involved in symbiotic interaction	BP	10	5	0	0.00061001	1
GO:0044117	growth of symbiont in host	BP	10	5	0	0.00061001	1
GO:0044116	growth of symbiont involved in interaction with host	BP	10	5	0	0.00061001	1
GO:0042508	tyrosine phosphorylation of Stat1 protein	BP	10	5	1	0.00061001	0.490444
GO:0009617	response to bacterium	BP	226	33	20	0.000619603	0.100255
GO:0050714	positive regulation of protein secretion	BP	121	21	5	0.000642582	0.902775
GO:0006936	muscle contraction	BP	81	16	7	0.000655583	0.275256
GO:0060560	developmental growth involved in morphogenesis	BP	113	20	7	0.000662431	0.610576
GO:0055080	cation homeostasis	BP	264	37	23	0.000663773	0.0941115
GO:0044281	small molecule metabolic process	BP	961	105	60	0.000664649	0.661505
GO:0042246	tissue regeneration	BP	20	7	3	0.000669155	0.137871
GO:0072359	circulatory system development	BP	459	57	39	0.000673924	0.0522439
GO:0046649	lymphocyte activation	BP	410	52	46	0.00070733	0.000193756
GO:0032989	cellular component morphogenesis	BP	521	63	42	0.000722334	0.0873429
GO:0014902	myotube differentiation	BP	52	12	4	0.000722387	0.44223
GO:0055065	metal ion homeostasis	BP	228	33	20	0.000725097	0.107014
GO:0060444	branching involved in mammary gland duct morphogenesis	BP	15	6	1	0.00072707	0.636358
GO:0002313	mature B cell differentiation involved in immune response	BP	15	6	1	0.00072707	0.636358
GO:0097755	positive regulation of blood vessel diameter	BP	26	8	1	0.000740002	0.82699
GO:0030323	respiratory tube development	BP	98	18	4	0.000772319	0.889473
GO:0009790	embryo development	BP	574	68	34	0.000787746	0.748041
GO:0044283	small molecule biosynthetic process	BP	257	36	12	0.000788403	0.916122
GO:0032970	regulation of actin filament-based process	BP	184	28	10	0.000815243	0.768069
GO:0007600	sensory perception	BP	149	24	15	0.000835633	0.0612203
GO:0030003	cellular cation homeostasis	BP	230	33	20	0.000846082	0.114051
GO:0042063	gliogenesis	BP	132	22	8	0.000850964	0.635761
GO:0030856	regulation of epithelial cell differentiation	BP	53	12	3	0.00086641	0.680509
GO:0001936	regulation of endothelial cell proliferation	BP	46	11	1	0.000868604	0.955272
GO:0043254	regulation of protein complex assembly	BP	249	35	17	0.000870853	0.457517
GO:0050863	regulation of T cell activation	BP	167	26	17	0.000874853	0.04448
GO:0071417	cellular response to organonitrogen compound	BP	240	34	18	0.000892865	0.30165
GO:0015908	fatty acid transport	BP	33	9	2	0.000925241	0.643382
GO:0042743	hydrogen peroxide metabolic process	BP	21	7	2	0.000934381	0.401672
GO:1903524	positive regulation of blood circulation	BP	21	7	1	0.000934381	0.757476
GO:0006915	apoptotic process	BP	1069	114	69	0.000954719	0.554961
GO:0001503	ossification	BP	177	27	9	0.000965869	0.82345
GO:0014911	positive regulation of smooth muscle cell migration	BP	27	8	3	0.000977998	0.25616
GO:0031334	positive regulation of protein complex assembly	BP	142	23	6	0.000983329	0.90807
GO:0007204	positive regulation of cytosolic calcium ion concentration	BP	84	16	8	0.000991868	0.180092
GO:0071621	granulocyte chemotaxis	BP	40	10	4	0.00102332	0.262243
GO:0072006	nephron development	BP	40	10	4	0.00102332	0.262243
GO:0014909	smooth muscle cell migration	BP	40	10	5	0.00102332	0.116339
GO:1901698	response to nitrogen compound	BP	397	50	31	0.00104113	0.167727
GO:0060317	cardiac epithelial to mesenchymal transition	BP	11	5	1	0.00104417	0.523685
GO:0001946	lymphangiogenesis	BP	11	5	1	0.00104417	0.523685
GO:0036303	lymph vessel morphogenesis	BP	11	5	1	0.00104417	0.523685
GO:0002675	positive regulation of acute inflammatory response	BP	11	5	0	0.00104417	1
GO:0097530	granulocyte migration	BP	47	11	4	0.00105267	0.367275
GO:0002687	positive regulation of leukocyte migration	BP	47	11	3	0.00105267	0.59917
GO:0042692	muscle cell differentiation	BP	187	28	9	0.00105333	0.867771
GO:0072001	renal system development	BP	109	19	14	0.00108246	0.0110292
GO:0007595	lactation	BP	16	6	0	0.00108434	1
GO:2000826	regulation of heart morphogenesis	BP	16	6	1	0.00108434	0.660092
GO:0043403	skeletal muscle tissue regeneration	BP	16	6	0	0.00108434	1
GO:0010941	regulation of cell death	BP	910	99	55	0.00110295	0.747754
GO:0040013	negative regulation of locomotion	BP	126	21	11	0.00110565	0.197996
GO:0001822	kidney development	BP	101	18	11	0.00111341	0.0638803
GO:0050870	positive regulation of T cell activation	BP	101	18	13	0.00111341	0.0137825
GO:0044089	positive regulation of cellular component biogenesis	BP	281	38	15	0.00112045	0.824199
GO:0007219	Notch signaling pathway	BP	85	16	8	0.00113235	0.18832
GO:0032956	regulation of actin cytoskeleton organization	BP	170	26	9	0.00114428	0.786199
GO:0046879	hormone secretion	BP	135	22	6	0.00115631	0.881492
GO:0009914	hormone transport	BP	135	22	6	0.00115631	0.881492
GO:0071346	cellular response to interferon-gamma	BP	34	9	2	0.00116945	0.659627
GO:0012501	programmed cell death	BP	1086	115	71	0.00117025	0.508341
GO:0071495	cellular response to endogenous stimulus	BP	531	63	40	0.00117573	0.18679
GO:0007635	chemosensory behavior	BP	7	4	0	0.00121818	1
GO:0006820	anion transport	BP	189	28	20	0.00124377	0.0216282
GO:0022604	regulation of cell morphogenesis	BP	254	35	25	0.00124442	0.0253077
GO:0046849	bone remodeling	BP	41	10	3	0.00125706	0.505388
GO:0055017	cardiac muscle tissue growth	BP	41	10	2	0.00125706	0.757156
GO:0014065	phosphatidylinositol 3-kinase signaling	BP	48	11	8	0.00126775	0.0115676
GO:0006939	smooth muscle contraction	BP	28	8	3	0.0012735	0.2742
GO:0060393	regulation of pathway-restricted SMAD protein phosphorylation	BP	22	7	2	0.00127587	0.424872
GO:0046394	carboxylic acid biosynthetic process	BP	136	22	4	0.0012771	0.980293
GO:0019221	cytokine-mediated signaling pathway	BP	136	22	12	0.0012771	0.175619
GO:0016053	organic acid biosynthetic process	BP	136	22	4	0.0012771	0.980293
GO:0031401	positive regulation of protein modification process	BP	575	67	35	0.00132918	0.691681
GO:0016052	carbohydrate catabolic process	BP	71	14	1	0.00142368	0.991787
GO:0031099	regeneration	BP	56	12	5	0.00144881	0.300436
GO:2000241	regulation of reproductive process	BP	56	12	3	0.00144881	0.716312
GO:0051897	positive regulation of protein kinase B signaling	BP	35	9	0	0.00146317	1
GO:0003006	developmental process involved in reproduction	BP	305	40	19	0.00151733	0.616028
GO:0043408	regulation of MAPK cascade	BP	305	40	21	0.00151733	0.429282
GO:0045766	positive regulation of angiogenesis	BP	49	11	8	0.00151764	0.0130596
GO:0048806	genitalia development	BP	17	6	0	0.00156222	1
GO:0050918	positive chemotaxis	BP	17	6	0	0.00156222	1
GO:0010470	regulation of gastrulation	BP	17	6	2	0.00156222	0.305099
GO:0006940	regulation of smooth muscle contraction	BP	17	6	2	0.00156222	0.305099
GO:0032941	secretion by tissue	BP	17	6	0	0.00156222	1
GO:0033993	response to lipid	BP	355	45	32	0.00160151	0.0381273
GO:0019362	pyridine nucleotide metabolic process	BP	96	17	6	0.00162628	0.601981
GO:0014855	striated muscle cell proliferation	BP	29	8	1	0.00163586	0.858738
GO:0051249	regulation of lymphocyte activation	BP	239	33	25	0.00163665	0.0127514
GO:0043547	positive regulation of GTPase activity	BP	130	21	13	0.00165945	0.0808043
GO:0002686	negative regulation of leukocyte migration	BP	12	5	3	0.00167154	0.0389429
GO:0060252	positive regulation of glial cell proliferation	BP	12	5	0	0.00167154	1
GO:0042517	positive regulation of tyrosine phosphorylation of Stat3 protein	BP	12	5	0	0.00167154	1
GO:0045907	positive regulation of vasoconstriction	BP	12	5	0	0.00167154	1
GO:0042592	homeostatic process	BP	857	93	53	0.00169362	0.681291
GO:0001906	cell killing	BP	57	12	5	0.00170303	0.313449
GO:0015758	glucose transport	BP	57	12	3	0.00170303	0.727533
GO:1904018	positive regulation of vasculature development	BP	57	12	9	0.00170303	0.0108101
GO:0090303	positive regulation of wound healing	BP	23	7	3	0.00170768	0.186281
GO:0007265	Ras protein signal transduction	BP	184	27	23	0.00173846	0.00192424
GO:0070372	regulation of ERK1 and ERK2 cascade	BP	105	18	9	0.00176121	0.244736
GO:0010720	positive regulation of cell development	BP	288	38	22	0.00176445	0.248173
GO:0051962	positive regulation of nervous system development	BP	269	36	20	0.00179924	0.3019
GO:0009636	response to toxic substance	BP	50	11	4	0.00180645	0.412472
GO:0050679	positive regulation of epithelial cell proliferation	BP	65	13	4	0.00182033	0.619606
GO:0030308	negative regulation of cell growth	BP	97	17	7	0.00182722	0.447091
GO:0070371	ERK1 and ERK2 cascade	BP	114	19	11	0.00186981	0.123199
GO:0006811	ion transport	BP	562	65	62	0.00188217	2.50736e-05
GO:0007160	cell-matrix adhesion	BP	81	15	4	0.00189502	0.782629
GO:0007162	negative regulation of cell adhesion	BP	123	20	16	0.00195378	0.00607281
GO:0072677	eosinophil migration	BP	4	3	0	0.00198067	1
GO:0031017	exocrine pancreas development	BP	4	3	0	0.00198067	1
GO:0019370	leukotriene biosynthetic process	BP	4	3	0	0.00198067	1
GO:0060426	lung vasculature development	BP	4	3	0	0.00198067	1
GO:0002689	negative regulation of leukocyte chemotaxis	BP	4	3	0	0.00198067	1
GO:0014821	phasic smooth muscle contraction	BP	4	3	0	0.00198067	1
GO:0002317	plasma cell differentiation	BP	4	3	0	0.00198067	1
GO:0048842	positive regulation of axon extension involved in axon guidance	BP	4	3	0	0.00198067	1
GO:1902669	positive regulation of axon guidance	BP	4	3	0	0.00198067	1
GO:0060267	positive regulation of respiratory burst	BP	4	3	0	0.00198067	1
GO:0001820	serotonin secretion	BP	4	3	0	0.00198067	1
GO:0002291	T cell activation via T cell receptor contact with antigen bound to MHC molecule on antigen presenting cell	BP	4	3	0	0.00198067	1
GO:0001834	trophectodermal cell proliferation	BP	4	3	0	0.00198067	1
GO:0042981	regulation of apoptotic process	BP	829	90	53	0.00198577	0.582031
GO:0000165	MAPK cascade	BP	339	43	24	0.00198972	0.366116
GO:0008645	hexose transport	BP	58	12	3	0.00199281	0.738404
GO:0002285	lymphocyte activation involved in immune response	BP	98	17	12	0.00204862	0.0250917
GO:0008202	steroid metabolic process	BP	115	19	7	0.00207485	0.629182
GO:0051896	regulation of protein kinase B signaling	BP	66	13	2	0.00210297	0.935044
GO:0002694	regulation of leukocyte activation	BP	262	35	29	0.00213395	0.00348621
GO:0060603	mammary gland duct morphogenesis	BP	18	6	2	0.00218478	0.329684
GO:0034105	positive regulation of tissue remodeling	BP	18	6	1	0.00218478	0.70302
GO:0001816	cytokine production	BP	331	42	28	0.00221779	0.0930563
GO:0014910	regulation of smooth muscle cell migration	BP	37	9	4	0.00222747	0.219058
GO:0023014	signal transduction by protein phosphorylation	BP	341	43	24	0.00222838	0.377277
GO:0060840	artery development	BP	44	10	5	0.00223013	0.156294
GO:0006937	regulation of muscle contraction	BP	44	10	3	0.00223013	0.553742
GO:0060038	cardiac muscle cell proliferation	BP	24	7	1	0.00224496	0.80196
GO:0060389	pathway-restricted SMAD protein phosphorylation	BP	24	7	3	0.00224496	0.203298
GO:0042060	wound healing	BP	142	22	12	0.00225329	0.214845
GO:0042744	hydrogen peroxide catabolic process	BP	8	4	0	0.00228079	1
GO:0044130	negative regulation of growth of symbiont in host	BP	8	4	0	0.00228079	1
GO:0044146	negative regulation of growth of symbiont involved in interaction with host	BP	8	4	0	0.00228079	1
GO:0042510	regulation of tyrosine phosphorylation of Stat1 protein	BP	8	4	1	0.00228079	0.416854
GO:0060841	venous blood vessel development	BP	8	4	0	0.00228079	1
GO:0072524	pyridine-containing compound metabolic process	BP	99	17	6	0.00229207	0.632174
GO:0050878	regulation of body fluid levels	BP	116	19	7	0.00229852	0.638296
GO:0045667	regulation of osteoblast differentiation	BP	59	12	2	0.00232174	0.904741
GO:0032270	positive regulation of cellular protein metabolic process	BP	769	84	52	0.00235491	0.409731
GO:0023061	signal release	BP	179	26	11	0.00242417	0.624616
GO:0043491	protein kinase B signaling	BP	83	15	5	0.00243351	0.636664
GO:0035265	organ growth	BP	75	14	2	0.00245276	0.960751
GO:0043269	regulation of ion transport	BP	226	31	27	0.00247675	0.00160583
GO:0031399	regulation of protein modification process	BP	923	98	55	0.00253653	0.783673
GO:0001945	lymph vessel development	BP	13	5	1	0.00253686	0.583811
GO:0070169	positive regulation of biomineral tissue development	BP	13	5	1	0.00253686	0.583811
GO:0030501	positive regulation of bone mineralization	BP	13	5	1	0.00253686	0.583811
GO:0048265	response to pain	BP	13	5	1	0.00253686	0.583811
GO:0071526	semaphorin-plexin signaling pathway	BP	13	5	2	0.00253686	0.20615
GO:1901699	cellular response to nitrogen compound	BP	294	38	19	0.00255191	0.550098
GO:0042509	regulation of tyrosine phosphorylation of STAT protein	BP	31	8	3	0.00260214	0.328876
GO:0043067	regulation of programmed cell death	BP	837	90	54	0.00263747	0.554001
GO:0042129	regulation of T cell proliferation	BP	92	16	12	0.00266652	0.0159328
GO:0048675	axon extension	BP	60	12	2	0.00269366	0.909763
GO:0015749	monosaccharide transport	BP	60	12	3	0.00269366	0.759112
GO:0098916	anterograde trans-synaptic signaling	BP	190	27	20	0.00277593	0.0227561
GO:0007268	chemical synaptic transmission	BP	190	27	20	0.00277593	0.0227561
GO:0099537	trans-synaptic signaling	BP	190	27	20	0.00277593	0.0227561
GO:0044724	single-organism carbohydrate catabolic process	BP	68	13	1	0.00277684	0.989932
GO:0048738	cardiac muscle tissue development	BP	101	17	3	0.00285183	0.964586
GO:0031347	regulation of defense response	BP	257	34	28	0.00287802	0.00505585
GO:0031644	regulation of neurological system process	BP	25	7	0	0.00290376	1
GO:0001909	leukocyte mediated cytotoxicity	BP	53	11	5	0.00295113	0.262
GO:0048010	vascular endothelial growth factor receptor signaling pathway	BP	19	6	0	0.00297748	1
GO:0099536	synaptic signaling	BP	191	27	20	0.00299203	0.0239286
GO:0002064	epithelial cell development	BP	110	18	9	0.00299303	0.288626
GO:0001649	osteoblast differentiation	BP	110	18	5	0.00299303	0.852238
GO:0048534	hematopoietic or lymphoid organ development	BP	531	61	52	0.00300928	0.00191606
GO:0042326	negative regulation of phosphorylation	BP	287	37	19	0.0030181	0.506405
GO:0001817	regulation of cytokine production	BP	297	38	26	0.00304842	0.0756034
GO:0090257	regulation of muscle system process	BP	85	15	6	0.00309289	0.481279
GO:0006090	pyruvate metabolic process	BP	61	12	3	0.00311256	0.768958
GO:0046425	regulation of JAK-STAT cascade	BP	61	12	5	0.00311256	0.366055
GO:1904892	regulation of STAT cascade	BP	61	12	5	0.00311256	0.366055
GO:0044087	regulation of cellular component biogenesis	BP	511	59	33	0.00312642	0.549282
GO:0032944	regulation of mononuclear cell proliferation	BP	128	20	19	0.00316115	0.000600659
GO:0050921	positive regulation of chemotaxis	BP	46	10	2	0.00316258	0.811148
GO:0008286	insulin receptor signaling pathway	BP	69	13	4	0.0031746	0.666537
GO:0048523	negative regulation of cellular process	BP	2449	231	154	0.0031821	0.71547
GO:0006816	calcium ion transport	BP	155	23	19	0.0031955	0.00567668
GO:0019318	hexose metabolic process	BP	137	21	6	0.00319733	0.889679
GO:2000181	negative regulation of blood vessel morphogenesis	BP	32	8	5	0.00322816	0.0540667
GO:0030593	neutrophil chemotaxis	BP	32	8	4	0.00322816	0.152355
GO:0007260	tyrosine phosphorylation of STAT protein	BP	32	8	4	0.00322816	0.152355
GO:0002526	acute inflammatory response	BP	39	9	3	0.00327953	0.471693
GO:0061180	mammary gland epithelium development	BP	39	9	3	0.00327953	0.471693
GO:1990266	neutrophil migration	BP	39	9	4	0.00327953	0.247653
GO:0090279	regulation of calcium ion import	BP	39	9	3	0.00327953	0.471693
GO:0035914	skeletal muscle cell differentiation	BP	39	9	3	0.00327953	0.471693
GO:0002573	myeloid leukocyte differentiation	BP	111	18	6	0.00331021	0.738586
GO:0050865	regulation of cell activation	BP	279	36	32	0.00336249	0.00123895
GO:0006629	lipid metabolic process	BP	597	67	43	0.00339158	0.265027
GO:0046660	female sex differentiation	BP	54	11	1	0.00344166	0.973984
GO:0010959	regulation of metal ion transport	BP	147	22	15	0.00349297	0.0556557
GO:0001501	skeletal system development	BP	203	28	15	0.00361512	0.344791
GO:0045684	positive regulation of epidermis development	BP	14	5	0	0.00368619	1
GO:0048844	artery morphogenesis	BP	26	7	1	0.00370094	0.82699
GO:1901568	fatty acid derivative metabolic process	BP	26	7	3	0.00370094	0.238294
GO:0006690	icosanoid metabolic process	BP	26	7	3	0.00370094	0.238294
GO:0060443	mammary gland morphogenesis	BP	26	7	3	0.00370094	0.238294
GO:0046627	negative regulation of insulin receptor signaling pathway	BP	26	7	0	0.00370094	1
GO:0003073	regulation of systemic arterial blood pressure	BP	26	7	0	0.00370094	1
GO:0010770	positive regulation of cell morphogenesis involved in differentiation	BP	95	16	6	0.00371841	0.591626
GO:0014812	muscle cell migration	BP	47	10	5	0.00373282	0.189448
GO:0044710	single-organism metabolic process	BP	2071	198	128	0.00376836	0.77098
GO:0070663	regulation of leukocyte proliferation	BP	130	20	20	0.00379383	0.000268945
GO:0071380	cellular response to prostaglandin E stimulus	BP	9	4	0	0.00384405	1
GO:0071379	cellular response to prostaglandin stimulus	BP	9	4	0	0.00384405	1
GO:0044144	modulation of growth of symbiont involved in interaction with host	BP	9	4	0	0.00384405	1
GO:0050884	neuromuscular process controlling posture	BP	9	4	1	0.00384405	0.454888
GO:0043517	positive regulation of DNA damage response, signal transduction by p53 class mediator	BP	9	4	0	0.00384405	1
GO:0044126	regulation of growth of symbiont in host	BP	9	4	0	0.00384405	1
GO:0007264	small GTPase mediated signal transduction	BP	252	33	25	0.00386869	0.0232277
GO:0009952	anterior/posterior pattern specification	BP	87	15	6	0.00389262	0.504194
GO:0019915	lipid storage	BP	40	9	3	0.00393456	0.488676
GO:1901343	negative regulation of vasculature development	BP	33	8	5	0.00396509	0.0604534
GO:0072009	nephron epithelium development	BP	33	8	3	0.00396509	0.365347
GO:0002335	mature B cell differentiation	BP	20	6	2	0.00396676	0.378037
GO:2001237	negative regulation of extrinsic apoptotic signaling pathway	BP	55	11	6	0.00399539	0.146515
GO:0005996	monosaccharide metabolic process	BP	149	22	6	0.00412811	0.929337
GO:0006066	alcohol metabolic process	BP	131	20	5	0.00414767	0.934941
GO:0045596	negative regulation of cell differentiation	BP	333	41	32	0.00428853	0.017244
GO:0051130	positive regulation of cellular component organization	BP	732	79	44	0.00433691	0.739778
GO:0030097	hemopoiesis	BP	509	58	50	0.00450052	0.0021838
GO:0010811	positive regulation of cell-substrate adhesion	BP	56	11	5	0.00461789	0.300436
GO:0009612	response to mechanical stimulus	BP	56	11	8	0.00461789	0.027665
GO:0032610	interleukin-1 alpha production	BP	5	3	0	0.00465364	1
GO:0050703	interleukin-1 alpha secretion	BP	5	3	0	0.00465364	1
GO:1904996	positive regulation of leukocyte adhesion to vascular endothelial cell	BP	5	3	1	0.00465364	0.286107
GO:0045657	positive regulation of monocyte differentiation	BP	5	3	0	0.00465364	1
GO:0033690	positive regulation of osteoblast proliferation	BP	5	3	1	0.00465364	0.286107
GO:2000194	regulation of female gonad development	BP	5	3	0	0.00465364	1
GO:1902031	regulation of NADP metabolic process	BP	5	3	0	0.00465364	1
GO:0008347	glial cell migration	BP	27	7	1	0.00465397	0.838294
GO:0006739	NADP metabolic process	BP	27	7	3	0.00465397	0.25616
GO:0051057	positive regulation of small GTPase mediated signal transduction	BP	27	7	0	0.00465397	1
GO:0051196	regulation of coenzyme metabolic process	BP	27	7	0	0.00465397	1
GO:2001057	reactive nitrogen species metabolic process	BP	41	9	1	0.0046876	0.937257
GO:0043009	chordate embryonic development	BP	396	47	22	0.00474899	0.813193
GO:1902105	regulation of leukocyte differentiation	BP	160	23	16	0.00477669	0.0572484
GO:0048519	negative regulation of biological process	BP	2646	246	162	0.00481515	0.842227
GO:1903708	positive regulation of hemopoiesis	BP	115	18	13	0.00487097	0.0361799
GO:0002366	leukocyte activation involved in immune response	BP	133	20	18	0.00493773	0.00241893
GO:0051250	negative regulation of lymphocyte activation	BP	81	14	11	0.00508126	0.0155194
GO:1990138	neuron projection extension	BP	81	14	5	0.00508126	0.614956
GO:0046031	ADP metabolic process	BP	49	10	1	0.00511585	0.963495
GO:0003197	endocardial cushion development	BP	15	5	1	0.00516575	0.636358
GO:0010862	positive regulation of pathway-restricted SMAD protein phosphorylation	BP	15	5	2	0.00516575	0.255532
GO:0042451	purine nucleoside biosynthetic process	BP	15	5	0	0.00516575	1
GO:0046129	purine ribonucleoside biosynthetic process	BP	15	5	0	0.00516575	1
GO:2000191	regulation of fatty acid transport	BP	15	5	0	0.00516575	1
GO:1902622	regulation of neutrophil migration	BP	15	5	0	0.00516575	1
GO:0010812	negative regulation of cell-substrate adhesion	BP	21	6	2	0.00517971	0.401672
GO:0045124	regulation of bone resorption	BP	21	6	2	0.00517971	0.401672
GO:0060251	regulation of glial cell proliferation	BP	21	6	0	0.00517971	1
GO:0033559	unsaturated fatty acid metabolic process	BP	21	6	1	0.00517971	0.757476
GO:0042098	T cell proliferation	BP	116	18	14	0.00534346	0.0183725
GO:0002263	cell activation involved in immune response	BP	134	20	18	0.00537703	0.00262951
GO:0048667	cell morphogenesis involved in neuron differentiation	BP	248	32	18	0.00550523	0.352021
GO:0051247	positive regulation of protein metabolic process	BP	838	88	57	0.00566177	0.385082
GO:0043087	regulation of GTPase activity	BP	181	25	23	0.00566932	0.00154631
GO:0009792	embryo development ending in birth or egg hatching	BP	400	47	22	0.00573442	0.82693
GO:1900077	negative regulation of cellular response to insulin stimulus	BP	28	7	0	0.00578079	1
GO:1903036	positive regulation of response to wounding	BP	28	7	3	0.00578079	0.2742
GO:0051193	regulation of cofactor metabolic process	BP	28	7	0	0.00578079	1
GO:0006809	nitric oxide biosynthetic process	BP	35	8	1	0.00582147	0.905843
GO:0007389	pattern specification process	BP	172	24	11	0.00584424	0.570822
GO:0050670	regulation of lymphocyte proliferation	BP	126	19	18	0.00587384	0.00130438
GO:0007015	actin filament organization	BP	191	26	10	0.00587696	0.806045
GO:0045446	endothelial cell differentiation	BP	50	10	4	0.00594321	0.412472
GO:0003085	negative regulation of systemic arterial blood pressure	BP	10	4	0	0.00600007	1
GO:0060037	pharyngeal system development	BP	10	4	0	0.00600007	1
GO:0070884	regulation of calcineurin-NFAT signaling cascade	BP	10	4	1	0.00600007	0.490444
GO:0034694	response to prostaglandin	BP	10	4	0	0.00600007	1
GO:0034695	response to prostaglandin E	BP	10	4	0	0.00600007	1
GO:0001837	epithelial to mesenchymal transition	BP	66	12	3	0.00606523	0.813356
GO:0050680	negative regulation of epithelial cell proliferation	BP	66	12	2	0.00606523	0.935044
GO:0061387	regulation of extent of cell growth	BP	58	11	3	0.00609244	0.738404
GO:0050730	regulation of peptidyl-tyrosine phosphorylation	BP	109	17	11	0.00634279	0.0975987
GO:0050796	regulation of insulin secretion	BP	83	14	6	0.00634436	0.458053
GO:0090087	regulation of peptide transport	BP	465	53	29	0.0064328	0.627193
GO:0006631	fatty acid metabolic process	BP	164	23	9	0.0064684	0.749967
GO:0009611	response to wounding	BP	183	25	17	0.006525	0.0881159
GO:1902656	calcium ion import into cytosol	BP	43	9	5	0.00652566	0.145819
GO:0097553	calcium ion transmembrane import into cytosol	BP	43	9	5	0.00652566	0.145819
GO:0010827	regulation of glucose transport	BP	43	9	3	0.00652566	0.537935
GO:0002752	cell surface pattern recognition receptor signaling pathway	BP	2	2	0	0.00653197	1
GO:0070120	ciliary neurotrophic factor-mediated signaling pathway	BP	2	2	0	0.00653197	1
GO:0009804	coumarin metabolic process	BP	2	2	0	0.00653197	1
GO:0070483	detection of hypoxia	BP	2	2	0	0.00653197	1
GO:0071603	endothelial cell-cell adhesion	BP	2	2	0	0.00653197	1
GO:0048245	eosinophil chemotaxis	BP	2	2	0	0.00653197	1
GO:0001660	fever generation	BP	2	2	0	0.00653197	1
GO:0014831	gastro-intestinal system smooth muscle contraction	BP	2	2	0	0.00653197	1
GO:1904659	glucose transmembrane transport	BP	2	2	0	0.00653197	1
GO:0042435	indole-containing compound biosynthetic process	BP	2	2	0	0.00653197	1
GO:0002220	innate immune response activating cell surface receptor signaling pathway	BP	2	2	0	0.00653197	1
GO:0046102	inosine metabolic process	BP	2	2	0	0.00653197	1
GO:1990773	matrix metallopeptidase secretion	BP	2	2	0	0.00653197	1
GO:1904124	microglial cell migration	BP	2	2	0	0.00653197	1
GO:0098885	modification of postsynaptic actin cytoskeleton	BP	2	2	0	0.00653197	1
GO:0099010	modification of postsynaptic structure	BP	2	2	0	0.00653197	1
GO:1903966	monounsaturated fatty acid biosynthetic process	BP	2	2	0	0.00653197	1
GO:1903964	monounsaturated fatty acid metabolic process	BP	2	2	0	0.00653197	1
GO:1904746	negative regulation of apoptotic process involved in development	BP	2	2	0	0.00653197	1
GO:1902338	negative regulation of apoptotic process involved in morphogenesis	BP	2	2	0	0.00653197	1
GO:1902731	negative regulation of chondrocyte proliferation	BP	2	2	0	0.00653197	1
GO:0042321	negative regulation of circadian sleep/wake cycle, sleep	BP	2	2	0	0.00653197	1
GO:1904694	negative regulation of vascular smooth muscle contraction	BP	2	2	0	0.00653197	1
GO:0009698	phenylpropanoid metabolic process	BP	2	2	0	0.00653197	1
GO:2000504	positive regulation of blood vessel remodeling	BP	2	2	0	0.00653197	1
GO:0002678	positive regulation of chronic inflammatory response	BP	2	2	0	0.00653197	1
GO:0002876	positive regulation of chronic inflammatory response to antigenic stimulus	BP	2	2	0	0.00653197	1
GO:0031622	positive regulation of fever generation	BP	2	2	0	0.00653197	1
GO:1903977	positive regulation of glial cell migration	BP	2	2	0	0.00653197	1
GO:0045994	positive regulation of translational initiation by iron	BP	2	2	0	0.00653197	1
GO:1901162	primary amino compound biosynthetic process	BP	2	2	0	0.00653197	1
GO:0046124	purine deoxyribonucleoside catabolic process	BP	2	2	0	0.00653197	1
GO:0061181	regulation of chondrocyte development	BP	2	2	0	0.00653197	1
GO:0002874	regulation of chronic inflammatory response to antigenic stimulus	BP	2	2	0	0.00653197	1
GO:0031620	regulation of fever generation	BP	2	2	0	0.00653197	1
GO:1904304	regulation of gastro-intestinal system smooth muscle contraction	BP	2	2	0	0.00653197	1
GO:1904464	regulation of matrix metallopeptidase secretion	BP	2	2	0	0.00653197	1
GO:1904139	regulation of microglial cell migration	BP	2	2	0	0.00653197	1
GO:0032423	regulation of mismatch repair	BP	2	2	0	0.00653197	1
GO:0006447	regulation of translational initiation by iron	BP	2	2	0	0.00653197	1
GO:0042427	serotonin biosynthetic process	BP	2	2	0	0.00653197	1
GO:0014816	skeletal muscle satellite cell differentiation	BP	2	2	0	0.00653197	1
GO:0001708	cell fate specification	BP	22	6	4	0.00664365	0.0511767
GO:0042531	positive regulation of tyrosine phosphorylation of STAT protein	BP	22	6	3	0.00664365	0.169664
GO:0007369	gastrulation	BP	92	15	8	0.00664842	0.249939
GO:0008406	gonad development	BP	92	15	4	0.00664842	0.858512
GO:0048639	positive regulation of developmental growth	BP	92	15	4	0.00664842	0.858512
GO:0045936	negative regulation of phosphate metabolic process	BP	352	42	22	0.00672636	0.613841
GO:0010563	negative regulation of phosphorus metabolic process	BP	352	42	22	0.00672636	0.613841
GO:0007259	JAK-STAT cascade	BP	67	12	7	0.00686039	0.14468
GO:0097696	STAT cascade	BP	67	12	7	0.00686039	0.14468
GO:0006165	nucleoside diphosphate phosphorylation	BP	51	10	1	0.00687118	0.96812
GO:0030516	regulation of axon extension	BP	51	10	1	0.00687118	0.96812
GO:0042391	regulation of membrane potential	BP	137	20	10	0.0068916	0.402638
GO:0060349	bone morphogenesis	BP	36	8	3	0.00696665	0.419325
GO:0033555	multicellular organismal response to stress	BP	36	8	4	0.00696665	0.205112
GO:0060561	apoptotic process involved in morphogenesis	BP	16	5	1	0.00702094	0.660092
GO:0030224	monocyte differentiation	BP	16	5	0	0.00702094	1
GO:1903131	mononuclear cell differentiation	BP	16	5	0	0.00702094	1
GO:0007200	phospholipase C-activating G-protein coupled receptor signaling pathway	BP	16	5	1	0.00702094	0.660092
GO:0071902	positive regulation of protein serine/threonine kinase activity	BP	147	21	4	0.0073266	0.988512
GO:0045137	development of primary sexual characteristics	BP	93	15	4	0.00735283	0.864138
GO:0006109	regulation of carbohydrate metabolic process	BP	93	15	3	0.00735283	0.947117
GO:0050808	synapse organization	BP	93	15	7	0.00735283	0.403732
GO:0050769	positive regulation of neurogenesis	BP	253	32	20	0.00738479	0.21429
GO:0048812	neuron projection morphogenesis	BP	263	33	21	0.00741418	0.194586
GO:0072511	divalent inorganic cation transport	BP	185	25	22	0.00748473	0.00442272
GO:0070838	divalent metal ion transport	BP	185	25	22	0.00748473	0.00442272
GO:0006757	ATP generation from ADP	BP	44	9	1	0.00763022	0.948786
GO:0006096	glycolytic process	BP	44	9	1	0.00763022	0.948786
GO:0045859	regulation of protein kinase activity	BP	365	43	19	0.0076683	0.875618
GO:0070661	leukocyte proliferation	BP	176	24	26	0.00776614	6.93087e-05
GO:1902903	regulation of supramolecular fiber organization	BP	176	24	12	0.00776614	0.478941
GO:0030182	neuron differentiation	BP	630	68	48	0.00787599	0.141905
GO:0003158	endothelium development	BP	52	10	4	0.00790754	0.44223
GO:0045995	regulation of embryonic development	BP	52	10	3	0.00790754	0.667854
GO:0070374	positive regulation of ERK1 and ERK2 cascade	BP	60	11	4	0.00791353	0.555452
GO:0035023	regulation of Rho protein signal transduction	BP	60	11	10	0.00791353	0.00501161
GO:0051048	negative regulation of secretion	BP	94	15	7	0.00811563	0.414601
GO:0046496	nicotinamide nucleotide metabolic process	BP	94	15	6	0.00811563	0.581131
GO:0003012	muscle system process	BP	130	19	10	0.00821617	0.340488
GO:0046942	carboxylic acid transport	BP	103	16	10	0.00826723	0.133241
GO:0015849	organic acid transport	BP	103	16	10	0.00826723	0.133241
GO:1902905	positive regulation of supramolecular fiber organization	BP	103	16	7	0.00826723	0.510879
GO:0046209	nitric oxide metabolic process	BP	37	8	1	0.00827401	0.917756
GO:1905330	regulation of morphogenesis of an epithelium	BP	37	8	2	0.00827401	0.704804
GO:0019233	sensory perception of pain	BP	37	8	5	0.00827401	0.0900551
GO:0048858	cell projection morphogenesis	BP	275	34	22	0.00828137	0.185484
GO:0006733	oxidoreduction coenzyme metabolic process	BP	112	17	8	0.00832283	0.447412
GO:2000242	negative regulation of reproductive process	BP	23	6	1	0.00838576	0.78812
GO:0072088	nephron epithelium morphogenesis	BP	23	6	1	0.00838576	0.78812
GO:0072028	nephron morphogenesis	BP	23	6	1	0.00838576	0.78812
GO:0010718	positive regulation of epithelial to mesenchymal transition	BP	23	6	2	0.00838576	0.447595
GO:0046579	positive regulation of Ras protein signal transduction	BP	23	6	0	0.00838576	1
GO:0060395	SMAD protein signal transduction	BP	23	6	2	0.00838576	0.447595
GO:0070201	regulation of establishment of protein localization	BP	493	55	30	0.00854094	0.681889
GO:1903706	regulation of hemopoiesis	BP	226	29	20	0.00860384	0.100255
GO:0007187	G-protein coupled receptor signaling pathway, coupled to cyclic nucleotide second messenger	BP	30	7	1	0.00862882	0.867971
GO:0060993	kidney morphogenesis	BP	30	7	1	0.00862882	0.867971
GO:0003151	outflow tract morphogenesis	BP	30	7	3	0.00862882	0.310604
GO:0001938	positive regulation of endothelial cell proliferation	BP	30	7	1	0.00862882	0.867971
GO:0032496	response to lipopolysaccharide	BP	140	20	15	0.00873729	0.0389409
GO:0007512	adult heart development	BP	6	3	0	0.00874947	1
GO:0002544	chronic inflammatory response	BP	6	3	1	0.00874947	0.332654
GO:0032621	interleukin-18 production	BP	6	3	0	0.00874947	1
GO:0031639	plasminogen activation	BP	6	3	0	0.00874947	1
GO:0043101	purine-containing compound salvage	BP	6	3	0	0.00874947	1
GO:1904748	regulation of apoptotic process involved in development	BP	6	3	0	0.00874947	1
GO:1902337	regulation of apoptotic process involved in morphogenesis	BP	6	3	0	0.00874947	1
GO:0060312	regulation of blood vessel remodeling	BP	6	3	2	0.00874947	0.0533692
GO:1905939	regulation of gonad development	BP	6	3	0	0.00874947	1
GO:0003009	skeletal muscle contraction	BP	6	3	0	0.00874947	1
GO:0002063	chondrocyte development	BP	11	4	1	0.00883201	0.523685
GO:0060749	mammary gland alveolus development	BP	11	4	0	0.00883201	1
GO:0061377	mammary gland lobule development	BP	11	4	0	0.00883201	1
GO:0050922	negative regulation of chemotaxis	BP	11	4	2	0.00883201	0.158037
GO:0090382	phagosome maturation	BP	11	4	2	0.00883201	0.158037
GO:0050867	positive regulation of cell activation	BP	159	22	18	0.00891726	0.0153111
GO:0008203	cholesterol metabolic process	BP	61	11	3	0.00896974	0.768958
GO:0045860	positive regulation of protein kinase activity	BP	217	28	7	0.00903725	0.989634
GO:0060402	calcium ion transport into cytosol	BP	53	10	6	0.0090602	0.128951
GO:0050728	negative regulation of inflammatory response	BP	53	10	8	0.0090602	0.0204525
GO:0046939	nucleotide phosphorylation	BP	53	10	1	0.0090602	0.97216
GO:0009135	purine nucleoside diphosphate metabolic process	BP	53	10	1	0.0090602	0.97216
GO:0009179	purine ribonucleoside diphosphate metabolic process	BP	53	10	1	0.0090602	0.97216
GO:0008016	regulation of heart contraction	BP	53	10	4	0.0090602	0.456943
GO:0032844	regulation of homeostatic process	BP	267	33	17	0.00924186	0.576496
GO:0010675	regulation of cellular carbohydrate metabolic process	BP	78	13	3	0.00925182	0.891274
GO:0001658	branching involved in ureteric bud morphogenesis	BP	17	5	0	0.0092954	1
GO:0050873	brown fat cell differentiation	BP	17	5	2	0.0092954	0.305099
GO:0010463	mesenchymal cell proliferation	BP	17	5	1	0.0092954	0.682279
GO:0071622	regulation of granulocyte chemotaxis	BP	17	5	0	0.0092954	1
GO:0010464	regulation of mesenchymal cell proliferation	BP	17	5	1	0.0092954	0.682279
GO:1901615	organic hydroxy compound metabolic process	BP	189	25	10	0.00975309	0.795694
GO:0010522	regulation of calcium ion transport into cytosol	BP	38	8	3	0.00975683	0.45446
GO:0001933	negative regulation of protein phosphorylation	BP	258	32	18	0.00976968	0.417076
GO:0051704	multi-organism process	BP	878	90	57	0.00980198	0.534222
GO:1902107	positive regulation of leukocyte differentiation	BP	96	15	12	0.0098296	0.0216924
GO:1902652	secondary alcohol metabolic process	BP	62	11	3	0.0101317	0.778474
GO:0010634	positive regulation of epithelial cell migration	BP	46	9	5	0.0102605	0.178125
GO:0010632	regulation of epithelial cell migration	BP	79	13	8	0.0102805	0.141491
GO:0071248	cellular response to metal ion	BP	54	10	2	0.0103371	0.87549
GO:0051606	detection of stimulus	BP	54	10	10	0.0103371	0.0022608
GO:0032609	interferon-gamma production	BP	54	10	5	0.0103371	0.274694
GO:0032675	regulation of interleukin-6 production	BP	54	10	6	0.0103371	0.137601
GO:0061041	regulation of wound healing	BP	54	10	7	0.0103371	0.0597488
GO:0016525	negative regulation of angiogenesis	BP	31	7	5	0.0103866	0.0480906
GO:0045682	regulation of epidermis development	BP	31	7	1	0.0103866	0.876601
GO:0050798	activated T cell proliferation	BP	24	6	5	0.0104327	0.0174616
GO:0032963	collagen metabolic process	BP	24	6	1	0.0104327	0.80196
GO:0048873	homeostasis of number of cells within a tissue	BP	24	6	2	0.0104327	0.469804
GO:0050710	negative regulation of cytokine secretion	BP	24	6	2	0.0104327	0.469804
GO:0045429	positive regulation of nitric oxide biosynthetic process	BP	24	6	1	0.0104327	0.80196
GO:1904407	positive regulation of nitric oxide metabolic process	BP	24	6	1	0.0104327	0.80196
GO:0006869	lipid transport	BP	124	18	14	0.0106297	0.0307543
GO:0002237	response to molecule of bacterial origin	BP	152	21	17	0.0106318	0.0201767
GO:0032535	regulation of cellular component size	BP	210	27	13	0.0107103	0.617615
GO:0048705	skeletal system morphogenesis	BP	97	15	8	0.0107875	0.2974
GO:2000377	regulation of reactive oxygen species metabolic process	BP	106	16	6	0.0108303	0.697143
GO:0007507	heart development	BP	270	33	16	0.0108442	0.690869
GO:0003002	regionalization	BP	143	20	9	0.0109632	0.592442
GO:0002520	immune system development	BP	564	61	54	0.0110522	0.00258411
GO:0032943	mononuclear cell proliferation	BP	172	23	25	0.0113347	0.000124083
GO:0043467	regulation of generation of precursor metabolites and energy	BP	63	11	4	0.0114058	0.594647
GO:0045913	positive regulation of carbohydrate metabolic process	BP	39	8	0	0.0114284	1
GO:0046324	regulation of glucose import	BP	39	8	3	0.0114284	0.471693
GO:0046626	regulation of insulin receptor signaling pathway	BP	39	8	0	0.0114284	1
GO:0008593	regulation of Notch signaling pathway	BP	39	8	3	0.0114284	0.471693
GO:0002695	negative regulation of leukocyte activation	BP	89	14	13	0.0116904	0.00484084
GO:0050770	regulation of axonogenesis	BP	89	14	8	0.0116904	0.222732
GO:0046578	regulation of Ras protein signal transduction	BP	116	17	15	0.0117022	0.00817993
GO:0030001	metal ion transport	BP	302	36	36	0.0117121	0.000301968
GO:0002705	positive regulation of leukocyte mediated immunity	BP	55	10	3	0.0117464	0.704736
GO:0001704	formation of primary germ layer	BP	47	9	4	0.0118066	0.367275
GO:0050772	positive regulation of axonogenesis	BP	47	9	3	0.0118066	0.59917
GO:0090277	positive regulation of peptide hormone secretion	BP	47	9	1	0.0118066	0.9582
GO:0030073	insulin secretion	BP	98	15	6	0.0118173	0.622259
GO:0030030	cell projection organization	BP	719	75	51	0.0120298	0.279527
GO:1902742	apoptotic process involved in development	BP	18	5	1	0.0120303	0.70302
GO:0044275	cellular carbohydrate catabolic process	BP	18	5	0	0.0120303	1
GO:0086010	membrane depolarization during action potential	BP	18	5	2	0.0120303	0.329684
GO:0001937	negative regulation of endothelial cell proliferation	BP	18	5	0	0.0120303	1
GO:0044723	single-organism carbohydrate metabolic process	BP	252	31	9	0.0121535	0.986072
GO:0002696	positive regulation of leukocyte activation	BP	154	21	18	0.0122504	0.0112585
GO:0048644	muscle organ morphogenesis	BP	32	7	1	0.012391	0.884668
GO:0045428	regulation of nitric oxide biosynthetic process	BP	32	7	1	0.012391	0.884668
GO:0031100	animal organ regeneration	BP	12	4	0	0.0124122	1
GO:0030199	collagen fibril organization	BP	12	4	0	0.0124122	1
GO:0060441	epithelial tube branching involved in lung morphogenesis	BP	12	4	0	0.0124122	1
GO:0072643	interferon-gamma secretion	BP	12	4	1	0.0124122	0.55476
GO:1902624	positive regulation of neutrophil migration	BP	12	4	0	0.0124122	1
GO:2000810	regulation of bicellular tight junction assembly	BP	12	4	0	0.0124122	1
GO:0090022	regulation of neutrophil chemotaxis	BP	12	4	0	0.0124122	1
GO:0051931	regulation of sensory perception	BP	12	4	0	0.0124122	1
GO:0051930	regulation of sensory perception of pain	BP	12	4	0	0.0124122	1
GO:0009968	negative regulation of signal transduction	BP	600	64	48	0.0125093	0.0789266
GO:2000021	regulation of ion homeostasis	BP	81	13	7	0.0126035	0.275256
GO:0048585	negative regulation of response to stimulus	BP	754	78	62	0.0127753	0.0319489
GO:0006633	fatty acid biosynthetic process	BP	64	11	2	0.0127988	0.927471
GO:0033627	cell adhesion mediated by integrin	BP	25	6	2	0.0128102	0.491469
GO:0044259	multicellular organismal macromolecule metabolic process	BP	25	6	1	0.0128102	0.814897
GO:0050869	negative regulation of B cell activation	BP	25	6	4	0.0128102	0.0760161
GO:0045620	negative regulation of lymphocyte differentiation	BP	25	6	4	0.0128102	0.0760161
GO:0032890	regulation of organic acid transport	BP	25	6	1	0.0128102	0.814897
GO:0007409	axonogenesis	BP	174	23	13	0.0129257	0.345648
GO:0032635	interleukin-6 production	BP	56	10	6	0.0132961	0.155684
GO:0006836	neurotransmitter transport	BP	56	10	6	0.0132961	0.155684
GO:1903409	reactive oxygen species biosynthetic process	BP	56	10	3	0.0132961	0.716312
GO:0010771	negative regulation of cell morphogenesis involved in differentiation	BP	40	8	4	0.0133018	0.262243
GO:0050731	positive regulation of peptidyl-tyrosine phosphorylation	BP	73	12	7	0.0134953	0.196674
GO:0045664	regulation of neuron differentiation	BP	336	39	32	0.0135515	0.0193745
GO:0048588	developmental cell growth	BP	109	16	8	0.013983	0.41721
GO:0032102	negative regulation of response to external stimulus	BP	109	16	15	0.013983	0.00459168
GO:0009893	positive regulation of metabolic process	BP	1772	167	113	0.0140548	0.620592
GO:0034765	regulation of ion transmembrane transport	BP	137	19	14	0.0140864	0.062347
GO:0009132	nucleoside diphosphate metabolic process	BP	65	11	1	0.0143172	0.987659
GO:0019369	arachidonic acid metabolic process	BP	7	3	1	0.0143979	0.376171
GO:0002043	blood vessel endothelial cell proliferation involved in sprouting angiogenesis	BP	7	3	1	0.0143979	0.376171
GO:0042423	catecholamine biosynthetic process	BP	7	3	0	0.0143979	1
GO:0009713	catechol-containing compound biosynthetic process	BP	7	3	0	0.0143979	1
GO:0086019	cell-cell signaling involved in cardiac conduction	BP	7	3	0	0.0143979	1
GO:0050974	detection of mechanical stimulus involved in sensory perception	BP	7	3	1	0.0143979	0.376171
GO:0048566	embryonic digestive tract development	BP	7	3	0	0.0143979	1
GO:0070307	lens fiber cell development	BP	7	3	1	0.0143979	0.376171
GO:0086012	membrane depolarization during cardiac muscle cell action potential	BP	7	3	0	0.0143979	1
GO:0001774	microglial cell activation	BP	7	3	0	0.0143979	1
GO:0045837	negative regulation of membrane potential	BP	7	3	0	0.0143979	1
GO:0010917	negative regulation of mitochondrial membrane potential	BP	7	3	0	0.0143979	1
GO:0031645	negative regulation of neurological system process	BP	7	3	0	0.0143979	1
GO:0060394	negative regulation of pathway-restricted SMAD protein phosphorylation	BP	7	3	0	0.0143979	1
GO:0070050	neuron cellular homeostasis	BP	7	3	1	0.0143979	0.376171
GO:0051197	positive regulation of coenzyme metabolic process	BP	7	3	0	0.0143979	1
GO:0051194	positive regulation of cofactor metabolic process	BP	7	3	0	0.0143979	1
GO:0051482	positive regulation of cytosolic calcium ion concentration involved in phospholipase C-activating G-protein coupled signaling pathway	BP	7	3	0	0.0143979	1
GO:0045821	positive regulation of glycolytic process	BP	7	3	0	0.0143979	1
GO:0032305	positive regulation of icosanoid secretion	BP	7	3	0	0.0143979	1
GO:0002863	positive regulation of inflammatory response to antigenic stimulus	BP	7	3	0	0.0143979	1
GO:0045618	positive regulation of keratinocyte differentiation	BP	7	3	0	0.0143979	1
GO:0045987	positive regulation of smooth muscle contraction	BP	7	3	0	0.0143979	1
GO:0043567	regulation of insulin-like growth factor receptor signaling pathway	BP	7	3	0	0.0143979	1
GO:1904994	regulation of leukocyte adhesion to vascular endothelial cell	BP	7	3	2	0.0143979	0.0715532
GO:0048598	embryonic morphogenesis	BP	286	34	20	0.0145704	0.404751
GO:0014066	regulation of phosphatidylinositol 3-kinase signaling	BP	33	7	6	0.0146595	0.0183012
GO:1901565	organonitrogen compound catabolic process	BP	119	17	11	0.0148839	0.152177
GO:0009185	ribonucleoside diphosphate metabolic process	BP	57	10	1	0.0149942	0.97877
GO:0001667	ameboidal-type cell migration	BP	157	21	13	0.0150406	0.223422
GO:0001569	branching involved in blood vessel morphogenesis	BP	19	5	4	0.0152634	0.0316123
GO:0072171	mesonephric tubule morphogenesis	BP	19	5	0	0.0152634	1
GO:0060675	ureteric bud morphogenesis	BP	19	5	0	0.0152634	1
GO:0051283	negative regulation of sequestering of calcium ion	BP	41	8	4	0.0153902	0.276991
GO:0051209	release of sequestered calcium ion into cytosol	BP	41	8	4	0.0153902	0.276991
GO:0046545	development of primary female sexual characteristics	BP	49	9	1	0.015411	0.963495
GO:0008585	female gonad development	BP	49	9	1	0.015411	0.963495
GO:1900076	regulation of cellular response to insulin stimulus	BP	49	9	1	0.015411	0.963495
GO:0032649	regulation of interferon-gamma production	BP	49	9	5	0.015411	0.212824
GO:0071277	cellular response to calcium ion	BP	26	6	0	0.015543	1
GO:0014009	glial cell proliferation	BP	26	6	0	0.015543	1
GO:0051056	regulation of small GTPase mediated signal transduction	BP	129	18	15	0.0156385	0.0204528
GO:0001701	in utero embryonic development	BP	267	32	17	0.0156428	0.576496
GO:0071900	regulation of protein serine/threonine kinase activity	BP	247	30	12	0.0159021	0.888848
GO:0044711	single-organism biosynthetic process	BP	662	69	40	0.0159206	0.71902
GO:0002761	regulation of myeloid leukocyte differentiation	BP	66	11	1	0.0159676	0.988469
GO:0051495	positive regulation of cytoskeleton organization	BP	120	17	8	0.0160823	0.526317
GO:0008643	carbohydrate transport	BP	75	12	4	0.0165471	0.729201
GO:0032273	positive regulation of protein polymerization	BP	75	12	5	0.0165471	0.545542
GO:0005975	carbohydrate metabolic process	BP	299	35	14	0.0165883	0.928526
GO:0002699	positive regulation of immune effector process	BP	102	15	7	0.0167247	0.500403
GO:0050982	detection of mechanical stimulus	BP	13	4	4	0.0168013	0.00795509
GO:0045932	negative regulation of muscle contraction	BP	13	4	2	0.0168013	0.20615
GO:0002053	positive regulation of mesenchymal cell proliferation	BP	13	4	1	0.0168013	0.583811
GO:1902884	positive regulation of response to oxidative stress	BP	13	4	0	0.0168013	1
GO:0033198	response to ATP	BP	13	4	0	0.0168013	1
GO:0001819	positive regulation of cytokine production	BP	188	24	10	0.0168128	0.790369
GO:0060348	bone development	BP	84	13	5	0.0168216	0.647232
GO:0051235	maintenance of location	BP	159	21	10	0.0171638	0.593286
GO:0007411	axon guidance	BP	50	9	4	0.0174893	0.412472
GO:0097485	neuron projection guidance	BP	50	9	4	0.0174893	0.412472
GO:0030316	osteoclast differentiation	BP	50	9	0	0.0174893	1
GO:0001952	regulation of cell-matrix adhesion	BP	50	9	3	0.0174893	0.641459
GO:0010594	regulation of endothelial cell migration	BP	50	9	5	0.0174893	0.224842
GO:0001508	action potential	BP	42	8	8	0.0177059	0.00509803
GO:0042698	ovulation cycle	BP	42	8	1	0.0177059	0.941362
GO:0051282	regulation of sequestering of calcium ion	BP	42	8	4	0.0177059	0.291868
GO:0051208	sequestering of calcium ion	BP	42	8	4	0.0177059	0.291868
GO:0016125	sterol metabolic process	BP	67	11	3	0.0177565	0.821315
GO:0044262	cellular carbohydrate metabolic process	BP	150	20	5	0.0179307	0.971085
GO:0010648	negative regulation of cell communication	BP	644	67	52	0.018032	0.0611021
GO:0048666	neuron development	BP	524	56	38	0.0181037	0.266327
GO:0030041	actin filament polymerization	BP	103	15	8	0.0181663	0.356736
GO:0060485	mesenchyme development	BP	94	14	3	0.0183927	0.949673
GO:0043066	negative regulation of apoptotic process	BP	503	54	32	0.0185168	0.584811
GO:0060978	angiogenesis involved in coronary vascular morphogenesis	BP	3	2	0	0.0185419	1
GO:0042891	antibiotic transport	BP	3	2	0	0.0185419	1
GO:0099640	axo-dendritic protein transport	BP	3	2	0	0.0185419	1
GO:0061577	calcium ion transmembrane transport via high voltage-gated calcium channel	BP	3	2	0	0.0185419	1
GO:0060911	cardiac cell fate commitment	BP	3	2	0	0.0185419	1
GO:0032289	central nervous system myelin formation	BP	3	2	0	0.0185419	1
GO:0055064	chloride ion homeostasis	BP	3	2	0	0.0185419	1
GO:0002439	chronic inflammatory response to antigenic stimulus	BP	3	2	0	0.0185419	1
GO:0051458	corticotropin secretion	BP	3	2	0	0.0185419	1
GO:0070837	dehydroascorbic acid transport	BP	3	2	0	0.0185419	1
GO:0046121	deoxyribonucleoside catabolic process	BP	3	2	0	0.0185419	1
GO:0003032	detection of oxygen	BP	3	2	0	0.0185419	1
GO:0016102	diterpenoid biosynthetic process	BP	3	2	0	0.0185419	1
GO:0015669	gas transport	BP	3	2	0	0.0185419	1
GO:0002314	germinal center B cell differentiation	BP	3	2	0	0.0185419	1
GO:0035428	hexose transmembrane transport	BP	3	2	0	0.0185419	1
GO:0044539	long-chain fatty acid import	BP	3	2	1	0.0185419	0.183062
GO:0038145	macrophage colony-stimulating factor signaling pathway	BP	3	2	0	0.0185419	1
GO:0060763	mammary duct terminal end bud growth	BP	3	2	0	0.0185419	1
GO:1905950	monosaccharide transmembrane transport	BP	3	2	0	0.0185419	1
GO:0045578	negative regulation of B cell differentiation	BP	3	2	0	0.0185419	1
GO:2000173	negative regulation of branching morphogenesis of a nerve	BP	3	2	0	0.0185419	1
GO:1903976	negative regulation of glial cell migration	BP	3	2	0	0.0185419	1
GO:0031339	negative regulation of vesicle fusion	BP	3	2	0	0.0185419	1
GO:0072672	neutrophil extravasation	BP	3	2	0	0.0185419	1
GO:0002158	osteoclast proliferation	BP	3	2	1	0.0185419	0.183062
GO:0030432	peristalsis	BP	3	2	0	0.0185419	1
GO:0051798	positive regulation of hair follicle development	BP	3	2	0	0.0185419	1
GO:0031652	positive regulation of heat generation	BP	3	2	0	0.0185419	1
GO:0034112	positive regulation of homotypic cell-cell adhesion	BP	3	2	0	0.0185419	1
GO:0002925	positive regulation of humoral immune response mediated by circulating immunoglobulin	BP	3	2	0	0.0185419	1
GO:0032741	positive regulation of interleukin-18 production	BP	3	2	0	0.0185419	1
GO:0010744	positive regulation of macrophage derived foam cell differentiation	BP	3	2	0	0.0185419	1
GO:1900740	positive regulation of protein insertion into mitochondrial membrane involved in apoptotic signaling pathway	BP	3	2	0	0.0185419	1
GO:1904058	positive regulation of sensory perception of pain	BP	3	2	0	0.0185419	1
GO:0045630	positive regulation of T-helper 2 cell differentiation	BP	3	2	0	0.0185419	1
GO:0046122	purine deoxyribonucleoside metabolic process	BP	3	2	0	0.0185419	1
GO:0090189	regulation of branching involved in ureteric bud morphogenesis	BP	3	2	0	0.0185419	1
GO:1902514	regulation of calcium ion transmembrane transport via high voltage-gated calcium channel	BP	3	2	0	0.0185419	1
GO:1903972	regulation of cellular response to macrophage colony-stimulating factor stimulus	BP	3	2	0	0.0185419	1
GO:0002676	regulation of chronic inflammatory response	BP	3	2	1	0.0185419	0.183062
GO:0051459	regulation of corticotropin secretion	BP	3	2	0	0.0185419	1
GO:1903224	regulation of endodermal cell differentiation	BP	3	2	0	0.0185419	1
GO:2000416	regulation of eosinophil migration	BP	3	2	0	0.0185419	1
GO:0014916	regulation of lung blood pressure	BP	3	2	0	0.0185419	1
GO:1902226	regulation of macrophage colony-stimulating factor signaling pathway	BP	3	2	0	0.0185419	1
GO:0061217	regulation of mesonephros development	BP	3	2	0	0.0185419	1
GO:1900739	regulation of protein insertion into mitochondrial membrane involved in apoptotic signaling pathway	BP	3	2	0	0.0185419	1
GO:1903969	regulation of response to macrophage colony-stimulating factor	BP	3	2	0	0.0185419	1
GO:1900147	regulation of Schwann cell migration	BP	3	2	0	0.0185419	1
GO:0035634	response to stilbenoid	BP	3	2	1	0.0185419	0.183062
GO:0002138	retinoic acid biosynthetic process	BP	3	2	0	0.0185419	1
GO:0042573	retinoic acid metabolic process	BP	3	2	0	0.0185419	1
GO:0036135	Schwann cell migration	BP	3	2	0	0.0185419	1
GO:0060872	semicircular canal development	BP	3	2	0	0.0185419	1
GO:0048752	semicircular canal morphogenesis	BP	3	2	0	0.0185419	1
GO:0014834	skeletal muscle satellite cell maintenance involved in skeletal muscle regeneration	BP	3	2	0	0.0185419	1
GO:0043129	surfactant homeostasis	BP	3	2	0	0.0185419	1
GO:0009404	toxin metabolic process	BP	3	2	0	0.0185419	1
GO:0006642	triglyceride mobilization	BP	3	2	0	0.0185419	1
GO:0051051	negative regulation of transport	BP	250	30	15	0.018543	0.668703
GO:0046651	lymphocyte proliferation	BP	170	22	24	0.018593	0.000264438
GO:0009582	detection of abiotic stimulus	BP	27	6	5	0.0186542	0.0282518
GO:0009581	detection of external stimulus	BP	27	6	5	0.0186542	0.0282518
GO:0002437	inflammatory response to antigenic stimulus	BP	27	6	2	0.0186542	0.53308
GO:0060425	lung morphogenesis	BP	27	6	1	0.0186542	0.838294
GO:0072080	nephron tubule development	BP	27	6	1	0.0186542	0.838294
GO:0051279	regulation of release of sequestered calcium ion into cytosol	BP	27	6	1	0.0186542	0.838294
GO:0045123	cellular extravasation	BP	20	5	2	0.0190289	0.378037
GO:0050701	interleukin-1 secretion	BP	20	5	2	0.0190289	0.378037
GO:0030858	positive regulation of epithelial cell differentiation	BP	20	5	1	0.0190289	0.740533
GO:0032757	positive regulation of interleukin-8 production	BP	20	5	1	0.0190289	0.740533
GO:0000305	response to oxygen radical	BP	20	5	1	0.0190289	0.740533
GO:0019748	secondary metabolic process	BP	20	5	2	0.0190289	0.378037
GO:0023057	negative regulation of signaling	BP	646	67	52	0.019185	0.0638481
GO:0032990	cell part morphogenesis	BP	292	34	22	0.0193693	0.269075
GO:0042102	positive regulation of T cell proliferation	BP	51	9	9	0.0197646	0.00517044
GO:0061448	connective tissue development	BP	95	14	6	0.0200265	0.591626
GO:0050866	negative regulation of cell activation	BP	95	14	13	0.0200265	0.00840983
GO:0061564	axon development	BP	191	24	16	0.0200412	0.180713
GO:0007043	cell-cell junction assembly	BP	35	7	2	0.020056	0.675272
GO:0051781	positive regulation of cell division	BP	35	7	2	0.020056	0.675272
GO:0002763	positive regulation of myeloid leukocyte differentiation	BP	35	7	1	0.020056	0.905843
GO:0032946	positive regulation of mononuclear cell proliferation	BP	77	12	14	0.0200922	0.000393961
GO:0034329	cell junction assembly	BP	86	13	4	0.0201774	0.820457
GO:0032880	regulation of protein localization	BP	615	64	33	0.020418	0.902108
GO:0051223	regulation of protein transport	BP	453	49	29	0.0213078	0.569106
GO:0002374	cytokine secretion involved in immune response	BP	8	3	0	0.0216682	1
GO:0003198	epithelial to mesenchymal transition involved in endocardial cushion formation	BP	8	3	1	0.0216682	0.416854
GO:0030497	fatty acid elongation	BP	8	3	0	0.0216682	1
GO:0001573	ganglioside metabolic process	BP	8	3	0	0.0216682	1
GO:0060384	innervation	BP	8	3	1	0.0216682	0.416854
GO:0038092	nodal signaling pathway	BP	8	3	0	0.0216682	1
GO:0006862	nucleotide transport	BP	8	3	0	0.0216682	1
GO:0003148	outflow tract septum morphogenesis	BP	8	3	1	0.0216682	0.416854
GO:0002693	positive regulation of cellular extravasation	BP	8	3	0	0.0216682	1
GO:0032967	positive regulation of collagen biosynthetic process	BP	8	3	0	0.0216682	1
GO:0010714	positive regulation of collagen metabolic process	BP	8	3	0	0.0216682	1
GO:2000193	positive regulation of fatty acid transport	BP	8	3	0	0.0216682	1
GO:0045725	positive regulation of glycogen biosynthetic process	BP	8	3	0	0.0216682	1
GO:1902715	positive regulation of interferon-gamma secretion	BP	8	3	1	0.0216682	0.416854
GO:0044253	positive regulation of multicellular organismal metabolic process	BP	8	3	0	0.0216682	1
GO:1903010	regulation of bone development	BP	8	3	0	0.0216682	1
GO:0010935	regulation of macrophage cytokine production	BP	8	3	0	0.0216682	1
GO:0045655	regulation of monocyte differentiation	BP	8	3	0	0.0216682	1
GO:0070255	regulation of mucus secretion	BP	8	3	0	0.0216682	1
GO:0060263	regulation of respiratory burst	BP	8	3	2	0.0216682	0.0913887
GO:0030431	sleep	BP	8	3	1	0.0216682	0.416854
GO:0055012	ventricular cardiac muscle cell differentiation	BP	8	3	0	0.0216682	1
GO:0097190	apoptotic signaling pathway	BP	400	44	27	0.0217798	0.453543
GO:0007626	locomotory behavior	BP	87	13	5	0.0220324	0.677753
GO:0061337	cardiac conduction	BP	14	4	0	0.0220473	1
GO:0046466	membrane lipid catabolic process	BP	14	4	0	0.0220473	1
GO:1903523	negative regulation of blood circulation	BP	14	4	0	0.0220473	1
GO:0006636	unsaturated fatty acid biosynthetic process	BP	14	4	1	0.0220473	0.610969
GO:0007188	adenylate cyclase-modulating G-protein coupled receptor signaling pathway	BP	28	6	1	0.0221651	0.848861
GO:0043297	apical junction assembly	BP	28	6	0	0.0221651	1
GO:0001707	mesoderm formation	BP	28	6	2	0.0221651	0.552994
GO:0065009	regulation of molecular function	BP	1273	122	84	0.0223265	0.468693
GO:0032268	regulation of cellular protein metabolic process	BP	1331	127	76	0.0225212	0.911677
GO:1901888	regulation of cell junction assembly	BP	44	8	1	0.0230684	0.948786
GO:0046777	protein autophosphorylation	BP	154	20	11	0.0232351	0.421561
GO:0001783	B cell apoptotic process	BP	21	5	0	0.0233568	1
GO:0060350	endochondral bone morphogenesis	BP	21	5	1	0.0233568	0.757476
GO:0001656	metanephros development	BP	21	5	3	0.0233568	0.153506
GO:0072078	nephron tubule morphogenesis	BP	21	5	0	0.0233568	1
GO:0045747	positive regulation of Notch signaling pathway	BP	21	5	0	0.0233568	1
GO:0003254	regulation of membrane depolarization	BP	21	5	0	0.0233568	1
GO:0009991	response to extracellular stimulus	BP	164	21	13	0.0235022	0.271653
GO:0043069	negative regulation of programmed cell death	BP	510	54	32	0.0235444	0.617116
GO:0043085	positive regulation of catalytic activity	BP	587	61	44	0.0238528	0.181845
GO:0060047	heart contraction	BP	70	11	6	0.0240184	0.304713
GO:0070665	positive regulation of leukocyte proliferation	BP	79	12	15	0.0241735	0.000149408
GO:0006812	cation transport	BP	403	44	43	0.0244089	0.000894265
GO:0030098	lymphocyte differentiation	BP	225	27	31	0.0245825	5.68631e-05
GO:0051258	protein polymerization	BP	155	20	12	0.0247321	0.310336
GO:0003206	cardiac chamber morphogenesis	BP	53	9	2	0.0249434	0.868724
GO:0002824	positive regulation of adaptive immune response based on somatic recombination of immune receptors built from immunoglobulin superfamily domains	BP	53	9	3	0.0249434	0.680509
GO:0046887	positive regulation of hormone secretion	BP	53	9	1	0.0249434	0.97216
GO:0045639	positive regulation of myeloid cell differentiation	BP	53	9	2	0.0249434	0.868724
GO:0048568	embryonic organ development	BP	195	24	16	0.0250769	0.202581
GO:0097191	extrinsic apoptotic signaling pathway	BP	136	18	10	0.0255362	0.393704
GO:0001818	negative regulation of cytokine production	BP	117	16	15	0.0259076	0.00883758
GO:0060401	cytosolic calcium ion transport	BP	62	10	6	0.0259858	0.215476
GO:0001889	liver development	BP	62	10	3	0.0259858	0.778474
GO:0002792	negative regulation of peptide secretion	BP	62	10	5	0.0259858	0.379263
GO:0051251	positive regulation of lymphocyte activation	BP	146	19	18	0.0259905	0.00658846
GO:0003208	cardiac ventricle morphogenesis	BP	29	6	1	0.0260953	0.858738
GO:0048332	mesoderm morphogenesis	BP	29	6	2	0.0260953	0.5723
GO:0060415	muscle tissue morphogenesis	BP	29	6	0	0.0260953	1
GO:0045773	positive regulation of axon extension	BP	29	6	0	0.0260953	1
GO:0031343	positive regulation of cell killing	BP	29	6	2	0.0260953	0.5723
GO:0002690	positive regulation of leukocyte chemotaxis	BP	29	6	2	0.0260953	0.5723
GO:0032677	regulation of interleukin-8 production	BP	29	6	3	0.0260953	0.292364
GO:0006909	phagocytosis	BP	89	13	8	0.0261189	0.222732
GO:0046323	glucose import	BP	45	8	3	0.0261379	0.569223
GO:0003015	heart process	BP	71	11	6	0.0264248	0.316357
GO:0015850	organic hydroxy compound transport	BP	71	11	6	0.0264248	0.316357
GO:0006140	regulation of nucleotide metabolic process	BP	80	12	5	0.0264283	0.603822
GO:0007266	Rho protein signal transduction	BP	80	12	12	0.0264283	0.00536978
GO:0002062	chondrocyte differentiation	BP	37	7	2	0.0267018	0.704804
GO:0032612	interleukin-1 production	BP	37	7	4	0.0267018	0.219058
GO:0050890	cognition	BP	108	15	13	0.0268388	0.0230075
GO:0031344	regulation of cell projection organization	BP	363	40	33	0.0270953	0.0321545
GO:0044093	positive regulation of molecular function	BP	770	77	53	0.0276543	0.356214
GO:0034762	regulation of transmembrane transport	BP	147	19	14	0.0276794	0.0979426
GO:0032271	regulation of protein polymerization	BP	118	16	9	0.0278137	0.362428
GO:0097720	calcineurin-mediated signaling	BP	15	4	1	0.0281861	0.636358
GO:0033173	calcineurin-NFAT signaling cascade	BP	15	4	1	0.0281861	0.636358
GO:0016101	diterpenoid metabolic process	BP	15	4	1	0.0281861	0.636358
GO:1901571	fatty acid derivative transport	BP	15	4	1	0.0281861	0.636358
GO:0007157	heterophilic cell-cell adhesion via plasma membrane cell adhesion molecules	BP	15	4	1	0.0281861	0.636358
GO:0034113	heterotypic cell-cell adhesion	BP	15	4	3	0.0281861	0.0697187
GO:0032309	icosanoid secretion	BP	15	4	1	0.0281861	0.636358
GO:0071715	icosanoid transport	BP	15	4	1	0.0281861	0.636358
GO:0048009	insulin-like growth factor receptor signaling pathway	BP	15	4	0	0.0281861	1
GO:0001893	maternal placenta development	BP	15	4	1	0.0281861	0.636358
GO:0001953	negative regulation of cell-matrix adhesion	BP	15	4	2	0.0281861	0.255532
GO:0043171	peptide catabolic process	BP	15	4	1	0.0281861	0.636358
GO:0002714	positive regulation of B cell mediated immunity	BP	15	4	1	0.0281861	0.636358
GO:0002891	positive regulation of immunoglobulin mediated immune response	BP	15	4	1	0.0281861	0.636358
GO:0043243	positive regulation of protein complex disassembly	BP	15	4	0	0.0281861	1
GO:0045601	regulation of endothelial cell differentiation	BP	15	4	1	0.0281861	0.636358
GO:0045604	regulation of epidermal cell differentiation	BP	22	5	1	0.0282725	0.773315
GO:0031641	regulation of myelination	BP	22	5	1	0.0282725	0.773315
GO:0043549	regulation of kinase activity	BP	407	44	23	0.0282992	0.792896
GO:0051147	regulation of muscle cell differentiation	BP	90	13	6	0.0283593	0.537855
GO:0048762	mesenchymal cell differentiation	BP	81	12	3	0.0288326	0.905526
GO:0048640	negative regulation of developmental growth	BP	46	8	4	0.0294805	0.352141
GO:0034446	substrate adhesion-dependent cell spreading	BP	46	8	3	0.0294805	0.584368
GO:0002286	T cell activation involved in immune response	BP	46	8	8	0.0294805	0.00896518
GO:0046717	acid secretion	BP	30	6	2	0.0304619	0.590992
GO:0032637	interleukin-8 production	BP	30	6	3	0.0304619	0.310604
GO:0035637	multicellular organismal signaling	BP	30	6	4	0.0304619	0.128201
GO:0061326	renal tubule development	BP	30	6	3	0.0304619	0.310604
GO:0015748	organophosphate ester transport	BP	38	7	5	0.0305281	0.0984418
GO:0016339	calcium-dependent cell-cell adhesion via plasma membrane cell adhesion molecules	BP	9	3	1	0.0305803	0.454888
GO:0060351	cartilage development involved in endochondral bone morphogenesis	BP	9	3	1	0.0305803	0.454888
GO:0086065	cell communication involved in cardiac conduction	BP	9	3	0	0.0305803	1
GO:0003272	endocardial cushion formation	BP	9	3	1	0.0305803	0.454888
GO:0035767	endothelial cell chemotaxis	BP	9	3	0	0.0305803	1
GO:0006775	fat-soluble vitamin metabolic process	BP	9	3	1	0.0305803	0.454888
GO:0006007	glucose catabolic process	BP	9	3	0	0.0305803	1
GO:0010934	macrophage cytokine production	BP	9	3	0	0.0305803	1
GO:0070254	mucus secretion	BP	9	3	0	0.0305803	1
GO:0044243	multicellular organismal catabolic process	BP	9	3	0	0.0305803	1
GO:0032891	negative regulation of organic acid transport	BP	9	3	0	0.0305803	1
GO:0045986	negative regulation of smooth muscle contraction	BP	9	3	2	0.0305803	0.112584
GO:0045606	positive regulation of epidermal cell differentiation	BP	9	3	0	0.0305803	1
GO:0070875	positive regulation of glycogen metabolic process	BP	9	3	0	0.0305803	1
GO:0002888	positive regulation of myeloid leukocyte mediated immunity	BP	9	3	0	0.0305803	1
GO:0031646	positive regulation of neurological system process	BP	9	3	0	0.0305803	1
GO:0034114	regulation of heterotypic cell-cell adhesion	BP	9	3	2	0.0305803	0.112584
GO:0043278	response to morphine	BP	9	3	0	0.0305803	1
GO:0045064	T-helper 2 cell differentiation	BP	9	3	2	0.0305803	0.112584
GO:0055114	oxidation-reduction process	BP	551	57	24	0.0305866	0.989546
GO:0033674	positive regulation of kinase activity	BP	240	28	10	0.0309847	0.955652
GO:0007178	transmembrane receptor protein serine/threonine kinase signaling pathway	BP	139	18	9	0.0309948	0.557671
GO:0030217	T cell differentiation	BP	159	20	21	0.0314647	0.00149969
GO:0061008	hepaticobiliary system development	BP	64	10	3	0.0316882	0.796539
GO:0071887	leukocyte apoptotic process	BP	73	11	5	0.0317516	0.521124
GO:0045444	fat cell differentiation	BP	120	16	11	0.031936	0.158361
GO:0080134	regulation of response to stress	BP	642	65	47	0.032776	0.218025
GO:0007498	mesoderm development	BP	47	8	3	0.0331059	0.59917
GO:0071219	cellular response to molecule of bacterial origin	BP	92	13	11	0.0332556	0.0362959
GO:0090002	establishment of protein localization to plasma membrane	BP	92	13	4	0.0332556	0.858512
GO:0031668	cellular response to extracellular stimulus	BP	111	15	5	0.0333367	0.857599
GO:0071396	cellular response to lipid	BP	252	29	22	0.0333888	0.0982166
GO:0014070	response to organic cyclic compound	BP	358	39	26	0.0336828	0.310086
GO:0007566	embryo implantation	BP	23	5	1	0.0337966	0.78812
GO:0001676	long-chain fatty acid metabolic process	BP	23	5	3	0.0337966	0.186281
GO:0042116	macrophage activation	BP	23	5	1	0.0337966	0.78812
GO:0033598	mammary gland epithelial cell proliferation	BP	23	5	2	0.0337966	0.447595
GO:0032715	negative regulation of interleukin-6 production	BP	23	5	4	0.0337966	0.05888
GO:2000179	positive regulation of neural precursor cell proliferation	BP	23	5	1	0.0337966	0.78812
GO:0043516	regulation of DNA damage response, signal transduction by p53 class mediator	BP	23	5	0	0.0337966	1
GO:1904951	positive regulation of establishment of protein localization	BP	305	34	18	0.0340589	0.704506
GO:0008154	actin polymerization or depolymerization	BP	121	16	8	0.034158	0.535917
GO:0031325	positive regulation of cellular metabolic process	BP	1655	153	102	0.0343328	0.753933
GO:0010604	positive regulation of macromolecule metabolic process	BP	1655	153	103	0.0343328	0.717851
GO:0031175	neuron projection development	BP	456	48	32	0.0344201	0.356243
GO:0043588	skin development	BP	102	14	6	0.03468	0.660987
GO:0042590	antigen processing and presentation of exogenous peptide antigen via MHC class I	BP	4	2	0	0.0351031	1
GO:0086016	AV node cell action potential	BP	4	2	0	0.0351031	1
GO:0086067	AV node cell to bundle of His cell communication	BP	4	2	0	0.0351031	1
GO:0086027	AV node cell to bundle of His cell signaling	BP	4	2	0	0.0351031	1
GO:0035630	bone mineralization involved in bone maturation	BP	4	2	1	0.0351031	0.236318
GO:0021785	branchiomotor neuron axon guidance	BP	4	2	0	0.0351031	1
GO:0072202	cell differentiation involved in metanephros development	BP	4	2	1	0.0351031	0.236318
GO:0035356	cellular triglyceride homeostasis	BP	4	2	0	0.0351031	1
GO:0048875	chemical homeostasis within a tissue	BP	4	2	0	0.0351031	1
GO:0060600	dichotomous subdivision of an epithelial terminal unit	BP	4	2	1	0.0351031	0.236318
GO:0060856	establishment of blood-brain barrier	BP	4	2	0	0.0351031	1
GO:0006689	ganglioside catabolic process	BP	4	2	0	0.0351031	1
GO:0003094	glomerular filtration	BP	4	2	1	0.0351031	0.236318
GO:0003241	growth involved in heart morphogenesis	BP	4	2	0	0.0351031	1
GO:0060462	lung lobe development	BP	4	2	1	0.0351031	0.236318
GO:0060463	lung lobe morphogenesis	BP	4	2	1	0.0351031	0.236318
GO:0032687	negative regulation of interferon-alpha production	BP	4	2	0	0.0351031	1
GO:0033600	negative regulation of mammary gland epithelial cell proliferation	BP	4	2	0	0.0351031	1
GO:1905709	negative regulation of membrane permeability	BP	4	2	0	0.0351031	1
GO:0035795	negative regulation of mitochondrial membrane permeability	BP	4	2	0	0.0351031	1
GO:0042512	negative regulation of tyrosine phosphorylation of Stat1 protein	BP	4	2	0	0.0351031	1
GO:1903012	positive regulation of bone development	BP	4	2	0	0.0351031	1
GO:2001028	positive regulation of endothelial cell chemotaxis	BP	4	2	0	0.0351031	1
GO:1905007	positive regulation of epithelial to mesenchymal transition involved in endocardial cushion formation	BP	4	2	1	0.0351031	0.236318
GO:0042635	positive regulation of hair cycle	BP	4	2	0	0.0351031	1
GO:0043568	positive regulation of insulin-like growth factor receptor signaling pathway	BP	4	2	0	0.0351031	1
GO:2001184	positive regulation of interleukin-12 secretion	BP	4	2	1	0.0351031	0.236318
GO:0060907	positive regulation of macrophage cytokine production	BP	4	2	0	0.0351031	1
GO:0042511	positive regulation of tyrosine phosphorylation of Stat1 protein	BP	4	2	1	0.0351031	0.236318
GO:0001844	protein insertion into mitochondrial membrane involved in apoptotic signaling pathway	BP	4	2	0	0.0351031	1
GO:0006166	purine ribonucleoside salvage	BP	4	2	0	0.0351031	1
GO:0060762	regulation of branching involved in mammary gland duct morphogenesis	BP	4	2	0	0.0351031	1
GO:0045188	regulation of circadian sleep/wake cycle, non-REM sleep	BP	4	2	1	0.0351031	0.236318
GO:1905005	regulation of epithelial to mesenchymal transition involved in endocardial cushion formation	BP	4	2	1	0.0351031	0.236318
GO:0086091	regulation of heart rate by cardiac conduction	BP	4	2	0	0.0351031	1
GO:0031650	regulation of heat generation	BP	4	2	0	0.0351031	1
GO:2001182	regulation of interleukin-12 secretion	BP	4	2	1	0.0351031	0.236318
GO:0032661	regulation of interleukin-18 production	BP	4	2	0	0.0351031	1
GO:0032650	regulation of interleukin-1 alpha production	BP	4	2	0	0.0351031	1
GO:0050705	regulation of interleukin-1 alpha secretion	BP	4	2	0	0.0351031	1
GO:0043456	regulation of pentose-phosphate shunt	BP	4	2	0	0.0351031	1
GO:0003056	regulation of vascular smooth muscle contraction	BP	4	2	0	0.0351031	1
GO:0060307	regulation of ventricular cardiac muscle cell membrane repolarization	BP	4	2	0	0.0351031	1
GO:0097205	renal filtration	BP	4	2	1	0.0351031	0.236318
GO:0060708	spongiotrophoblast differentiation	BP	4	2	1	0.0351031	0.236318
GO:0016114	terpenoid biosynthetic process	BP	4	2	0	0.0351031	1
GO:0099625	ventricular cardiac muscle cell membrane repolarization	BP	4	2	0	0.0351031	1
GO:0086001	cardiac muscle cell action potential	BP	16	4	1	0.0352412	0.660092
GO:0048512	circadian behavior	BP	16	4	1	0.0352412	0.660092
GO:0048016	inositol phosphate-mediated signaling	BP	16	4	1	0.0352412	0.660092
GO:2001240	negative regulation of extrinsic apoptotic signaling pathway in absence of ligand	BP	16	4	1	0.0352412	0.660092
GO:1901099	negative regulation of signal transduction in absence of ligand	BP	16	4	1	0.0352412	0.660092
GO:0045672	positive regulation of osteoclast differentiation	BP	16	4	0	0.0352412	1
GO:0070528	protein kinase C signaling	BP	16	4	2	0.0352412	0.280349
GO:0045730	respiratory burst	BP	16	4	3	0.0352412	0.0818092
GO:0042267	natural killer cell mediated cytotoxicity	BP	31	6	3	0.0352799	0.328876
GO:0002228	natural killer cell mediated immunity	BP	31	6	3	0.0352799	0.328876
GO:0050885	neuromuscular process controlling balance	BP	31	6	6	0.0352799	0.013581
GO:0031016	pancreas development	BP	31	6	2	0.0352799	0.609069
GO:0010676	positive regulation of cellular carbohydrate metabolic process	BP	31	6	0	0.0352799	1
GO:1903428	positive regulation of reactive oxygen species biosynthetic process	BP	31	6	1	0.0352799	0.876601
GO:0051345	positive regulation of hydrolase activity	BP	285	32	25	0.0357054	0.0788009
GO:0007611	learning or memory	BP	93	13	11	0.0359196	0.0388509
GO:0043406	positive regulation of MAP kinase activity	BP	93	13	3	0.0359196	0.947117
GO:0003205	cardiac chamber development	BP	84	12	8	0.0369902	0.180092
GO:1903531	negative regulation of secretion by cell	BP	84	12	7	0.0369902	0.306637
GO:1902106	negative regulation of leukocyte differentiation	BP	48	8	4	0.0370231	0.382389
GO:0002708	positive regulation of lymphocyte mediated immunity	BP	48	8	3	0.0370231	0.613622
GO:1903426	regulation of reactive oxygen species biosynthetic process	BP	48	8	2	0.0370231	0.829567
GO:0050954	sensory perception of mechanical stimulus	BP	48	8	6	0.0370231	0.0899263
GO:0008361	regulation of cell size	BP	103	14	7	0.0372777	0.510879
GO:0043542	endothelial cell migration	BP	75	11	7	0.0378001	0.215461
GO:0050671	positive regulation of lymphocyte proliferation	BP	75	11	13	0.0378001	0.00100641
GO:0043255	regulation of carbohydrate biosynthetic process	BP	57	9	2	0.0380527	0.893906
GO:0070588	calcium ion transmembrane transport	BP	94	13	12	0.0387325	0.0186467
GO:0030833	regulation of actin filament polymerization	BP	94	13	6	0.0387325	0.581131
GO:0008544	epidermis development	BP	123	16	9	0.0389374	0.409649
GO:0022602	ovulation cycle process	BP	40	7	0	0.0392465	1
GO:0010717	regulation of epithelial to mesenchymal transition	BP	40	7	3	0.0392465	0.488676
GO:0072577	endothelial cell apoptotic process	BP	24	5	3	0.0399449	0.203298
GO:0002673	regulation of acute inflammatory response	BP	24	5	1	0.0399449	0.80196
GO:0032885	regulation of polysaccharide biosynthetic process	BP	24	5	1	0.0399449	0.80196
GO:0031952	regulation of protein autophosphorylation	BP	24	5	0	0.0399449	1
GO:0050864	regulation of B cell activation	BP	85	12	9	0.0400393	0.100902
GO:0032409	regulation of transporter activity	BP	85	12	3	0.0400393	0.921898
GO:0015696	ammonium transport	BP	32	6	3	0.040562	0.347137
GO:0044236	multicellular organism metabolic process	BP	32	6	2	0.040562	0.626532
GO:0046889	positive regulation of lipid biosynthetic process	BP	32	6	3	0.040562	0.347137
GO:0050778	positive regulation of immune response	BP	267	30	32	0.0406726	0.00058596
GO:0010631	epithelial cell migration	BP	114	15	10	0.0409117	0.208402
GO:0090132	epithelium migration	BP	114	15	10	0.0409117	0.208402
GO:0090130	tissue migration	BP	114	15	10	0.0409117	0.208402
GO:0072575	epithelial cell proliferation involved in liver morphogenesis	BP	10	3	1	0.0411147	0.490444
GO:0072574	hepatocyte proliferation	BP	10	3	1	0.0411147	0.490444
GO:0008045	motor neuron axon guidance	BP	10	3	3	0.0411147	0.0234083
GO:0002903	negative regulation of B cell apoptotic process	BP	10	3	0	0.0411147	1
GO:0032793	positive regulation of CREB transcription factor activity	BP	10	3	0	0.0411147	1
GO:0071624	positive regulation of granulocyte chemotaxis	BP	10	3	0	0.0411147	1
GO:0045933	positive regulation of muscle contraction	BP	10	3	1	0.0411147	0.490444
GO:0090023	positive regulation of neutrophil chemotaxis	BP	10	3	0	0.0411147	1
GO:0003156	regulation of animal organ formation	BP	10	3	0	0.0411147	1
GO:0032303	regulation of icosanoid secretion	BP	10	3	0	0.0411147	1
GO:1902713	regulation of interferon-gamma secretion	BP	10	3	1	0.0411147	0.490444
GO:2000482	regulation of interleukin-8 secretion	BP	10	3	2	0.0411147	0.134878
GO:0033688	regulation of osteoblast proliferation	BP	10	3	1	0.0411147	0.490444
GO:0014072	response to isoquinoline alkaloid	BP	10	3	0	0.0411147	1
GO:0007431	salivary gland development	BP	10	3	2	0.0411147	0.134878
GO:0051180	vitamin transport	BP	10	3	0	0.0411147	1
GO:0002312	B cell activation involved in immune response	BP	49	8	5	0.0412401	0.212824
GO:0006641	triglyceride metabolic process	BP	49	8	3	0.0412401	0.627719
GO:0002449	lymphocyte mediated immunity	BP	124	16	9	0.0415	0.419115
GO:2001236	regulation of extrinsic apoptotic signaling pathway	BP	95	13	9	0.0416981	0.165336
GO:0070227	lymphocyte apoptotic process	BP	58	9	4	0.0419473	0.528232
GO:0050709	negative regulation of protein secretion	BP	58	9	5	0.0419473	0.326534
GO:0045927	positive regulation of growth	BP	144	18	6	0.0419529	0.91465
GO:0051493	regulation of cytoskeleton organization	BP	279	31	17	0.0431413	0.649976
GO:0098754	detoxification	BP	17	4	1	0.0432245	0.682279
GO:0032835	glomerulus development	BP	17	4	3	0.0432245	0.0947292
GO:0007520	myoblast fusion	BP	17	4	2	0.0432245	0.305099
GO:1901798	positive regulation of signal transduction by p53 class mediator	BP	17	4	0	0.0432245	1
GO:0061035	regulation of cartilage development	BP	17	4	1	0.0432245	0.682279
GO:0002027	regulation of heart rate	BP	17	4	1	0.0432245	0.682279
GO:1900027	regulation of ruffle assembly	BP	17	4	3	0.0432245	0.0947292
GO:0007622	rhythmic behavior	BP	17	4	2	0.0432245	0.305099
GO:0006721	terpenoid metabolic process	BP	17	4	1	0.0432245	0.682279
GO:0060548	negative regulation of cell death	BP	563	57	33	0.0436393	0.766098
GO:0044070	regulation of anion transport	BP	41	7	3	0.0441581	0.505388
GO:0071496	cellular response to external stimulus	BP	125	16	5	0.0441813	0.917019
GO:0030031	cell projection assembly	BP	269	30	17	0.0442147	0.58916
GO:0051961	negative regulation of nervous system development	BP	155	19	16	0.044298	0.0451254
GO:0031349	positive regulation of defense response	BP	145	18	16	0.0444434	0.0265581
GO:0044712	single-organism catabolic process	BP	464	48	32	0.0445203	0.394878
GO:1903034	regulation of response to wounding	BP	68	10	9	0.0456209	0.0315237
GO:0050905	neuromuscular process	BP	50	8	7	0.045764	0.0420142
GO:0050807	regulation of synapse organization	BP	50	8	4	0.045764	0.412472
GO:0014074	response to purine-containing compound	BP	50	8	4	0.045764	0.412472
GO:0051238	sequestering of metal ion	BP	50	8	5	0.045764	0.224842
GO:0034330	cell junction organization	BP	106	14	6	0.0459022	0.697143
GO:0002821	positive regulation of adaptive immune response	BP	59	9	4	0.0461016	0.541945
GO:0048708	astrocyte differentiation	BP	33	6	1	0.0463181	0.892208
GO:0001885	endothelial cell development	BP	33	6	2	0.0463181	0.643382
GO:0051148	negative regulation of muscle cell differentiation	BP	33	6	2	0.0463181	0.643382
GO:0032755	positive regulation of interleukin-6 production	BP	33	6	2	0.0463181	0.643382
GO:0016925	protein sumoylation	BP	33	6	2	0.0463181	0.643382
GO:0001756	somitogenesis	BP	33	6	3	0.0463181	0.365347
GO:0030099	myeloid cell differentiation	BP	228	26	14	0.0463996	0.631358
GO:0071222	cellular response to lipopolysaccharide	BP	87	12	10	0.0466565	0.0558606
GO:0061028	establishment of endothelial barrier	BP	25	5	2	0.0467286	0.491469
GO:0061333	renal tubule morphogenesis	BP	25	5	3	0.0467286	0.220655
GO:0010721	negative regulation of cell development	BP	156	19	16	0.0467939	0.0473897
GO:0051246	regulation of protein metabolic process	BP	1451	134	83	0.0479788	0.919036
GO:0030832	regulation of actin filament length	BP	107	14	6	0.0490642	0.705768
GO:0008064	regulation of actin polymerization or depolymerization	BP	107	14	6	0.0490642	0.705768
GO:0055123	digestive system development	BP	42	7	1	0.0494485	0.941362
GO:0035282	segmentation	BP	42	7	5	0.0494485	0.135659
GO:0009628	response to abiotic stimulus	BP	501	51	32	0.0499921	0.575409
GO:0006810	transport	BP	2342	209	156	0.0501877	0.389238
GO:0022408	negative regulation of cell-cell adhesion	BP	88	12	11	0.0502321	0.0272527
GO:0007519	skeletal muscle tissue development	BP	88	12	8	0.0502321	0.213916
GO:0044706	multi-multicellular organism process	BP	60	9	3	0.050521	0.759112
GO:0050868	negative regulation of T cell activation	BP	60	9	8	0.050521	0.039783
GO:0030838	positive regulation of actin filament polymerization	BP	60	9	4	0.050521	0.555452
GO:0045834	positive regulation of lipid metabolic process	BP	60	9	6	0.050521	0.194707
GO:2000106	regulation of leukocyte apoptotic process	BP	60	9	4	0.050521	0.555452
GO:2000379	positive regulation of reactive oxygen species metabolic process	BP	51	8	2	0.0506011	0.854169
GO:1903169	regulation of calcium ion transmembrane transport	BP	51	8	4	0.0506011	0.427401
GO:0050803	regulation of synapse structure or activity	BP	51	8	4	0.0506011	0.427401
GO:0072331	signal transduction by p53 class mediator	BP	98	13	7	0.0515441	0.457856
GO:0032924	activin receptor signaling pathway	BP	18	4	0	0.0521371	1
GO:0050906	detection of stimulus involved in sensory perception	BP	18	4	4	0.0521371	0.0262737
GO:0014904	myotube cell development	BP	18	4	2	0.0521371	0.329684
GO:0061003	positive regulation of dendritic spine morphogenesis	BP	18	4	1	0.0521371	0.70302
GO:0010962	regulation of glucan biosynthetic process	BP	18	4	1	0.0521371	0.70302
GO:0005979	regulation of glycogen biosynthetic process	BP	18	4	1	0.0521371	0.70302
GO:0048736	appendage development	BP	79	11	5	0.0522169	0.592507
GO:0060173	limb development	BP	79	11	5	0.0522169	0.592507
GO:0045453	bone resorption	BP	34	6	3	0.0525558	0.383471
GO:0048871	multicellular organismal homeostasis	BP	138	17	7	0.0528537	0.80365
GO:0007193	adenylate cyclase-inhibiting G-protein coupled receptor signaling pathway	BP	11	3	0	0.0532207	1
GO:0035411	catenin import into nucleus	BP	11	3	0	0.0532207	1
GO:0061323	cell proliferation involved in heart morphogenesis	BP	11	3	0	0.0532207	1
GO:0003203	endocardial cushion morphogenesis	BP	11	3	1	0.0532207	0.523685
GO:0002068	glandular epithelial cell development	BP	11	3	0	0.0532207	1
GO:0032958	inositol phosphate biosynthetic process	BP	11	3	0	0.0532207	1
GO:0072606	interleukin-8 secretion	BP	11	3	2	0.0532207	0.158037
GO:0010742	macrophage derived foam cell differentiation	BP	11	3	3	0.0532207	0.0306578
GO:0061082	myeloid leukocyte cytokine production	BP	11	3	1	0.0532207	0.523685
GO:0032689	negative regulation of interferon-gamma production	BP	11	3	1	0.0532207	0.523685
GO:0007274	neuromuscular synaptic transmission	BP	11	3	2	0.0532207	0.158037
GO:0046852	positive regulation of bone remodeling	BP	11	3	1	0.0532207	0.523685
GO:0045780	positive regulation of bone resorption	BP	11	3	1	0.0532207	0.523685
GO:0050927	positive regulation of positive chemotaxis	BP	11	3	0	0.0532207	1
GO:0045940	positive regulation of steroid metabolic process	BP	11	3	0	0.0532207	1
GO:0006144	purine nucleobase metabolic process	BP	11	3	0	0.0532207	1
GO:0035412	regulation of catenin import into nucleus	BP	11	3	0	0.0532207	1
GO:2000136	regulation of cell proliferation involved in heart morphogenesis	BP	11	3	0	0.0532207	1
GO:0042634	regulation of hair cycle	BP	11	3	1	0.0532207	0.523685
GO:0090183	regulation of kidney development	BP	11	3	3	0.0532207	0.0306578
GO:0050926	regulation of positive chemotaxis	BP	11	3	0	0.0532207	1
GO:0071241	cellular response to inorganic substance	BP	70	10	2	0.0539364	0.947999
GO:0048659	smooth muscle cell proliferation	BP	70	10	5	0.0539364	0.4835
GO:0097306	cellular response to alcohol	BP	26	5	2	0.0541537	0.512567
GO:0048147	negative regulation of fibroblast proliferation	BP	26	5	1	0.0541537	0.82699
GO:0015914	phospholipid transport	BP	26	5	4	0.0541537	0.0854224
GO:0010595	positive regulation of endothelial cell migration	BP	26	5	3	0.0541537	0.238294
GO:0001912	positive regulation of leukocyte mediated cytotoxicity	BP	26	5	2	0.0541537	0.512567
GO:2000142	regulation of DNA-templated transcription, initiation	BP	26	5	0	0.0541537	1
GO:0032881	regulation of polysaccharide metabolic process	BP	26	5	2	0.0541537	0.512567
GO:0007608	sensory perception of smell	BP	26	5	0	0.0541537	1
GO:0006949	syncytium formation	BP	26	5	3	0.0541537	0.238294
GO:0002443	leukocyte mediated immunity	BP	159	19	15	0.0548833	0.0946456
GO:0008037	cell recognition	BP	43	7	1	0.0551238	0.9452
GO:0031341	regulation of cell killing	BP	43	7	3	0.0551238	0.537935
GO:0001836	release of cytochrome c from mitochondria	BP	43	7	2	0.0551238	0.780191
GO:0007416	synapse assembly	BP	43	7	3	0.0551238	0.537935
GO:0046661	male sex differentiation	BP	61	9	3	0.0552101	0.768958
GO:1903514	calcium ion transport from endoplasmic reticulum to cytosol	BP	5	2	0	0.0554027	1
GO:0034219	carbohydrate transmembrane transport	BP	5	2	0	0.0554027	1
GO:0099622	cardiac muscle cell membrane repolarization	BP	5	2	0	0.0554027	1
GO:1990314	cellular response to insulin-like growth factor stimulus	BP	5	2	0	0.0554027	1
GO:0036006	cellular response to macrophage colony-stimulating factor stimulus	BP	5	2	1	0.0554027	0.286107
GO:0090195	chemokine secretion	BP	5	2	1	0.0554027	0.286107
GO:0003413	chondrocyte differentiation involved in endochondral bone morphogenesis	BP	5	2	1	0.0554027	0.286107
GO:0035988	chondrocyte proliferation	BP	5	2	1	0.0554027	0.286107
GO:0042748	circadian sleep/wake cycle, non-REM sleep	BP	5	2	1	0.0554027	0.286107
GO:0044364	disruption of cells of other organism	BP	5	2	1	0.0554027	0.286107
GO:0051818	disruption of cells of other organism involved in symbiotic interaction	BP	5	2	1	0.0554027	0.286107
GO:0042416	dopamine biosynthetic process	BP	5	2	0	0.0554027	1
GO:0017144	drug metabolic process	BP	5	2	0	0.0554027	1
GO:0014051	gamma-aminobutyric acid secretion	BP	5	2	0	0.0554027	1
GO:0015812	gamma-aminobutyric acid transport	BP	5	2	0	0.0554027	1
GO:0031649	heat generation	BP	5	2	0	0.0554027	1
GO:0032959	inositol trisphosphate biosynthetic process	BP	5	2	0	0.0554027	1
GO:0072610	interleukin-12 secretion	BP	5	2	1	0.0554027	0.286107
GO:0051883	killing of cells in other organism involved in symbiotic interaction	BP	5	2	1	0.0554027	0.286107
GO:0031640	killing of cells of other organism	BP	5	2	1	0.0554027	0.286107
GO:0035336	long-chain fatty-acyl-CoA metabolic process	BP	5	2	0	0.0554027	1
GO:0072207	metanephric epithelium development	BP	5	2	0	0.0554027	1
GO:0072243	metanephric nephron epithelium development	BP	5	2	0	0.0554027	1
GO:0070995	NADPH oxidation	BP	5	2	0	0.0554027	1
GO:0048521	negative regulation of behavior	BP	5	2	0	0.0554027	1
GO:0061037	negative regulation of cartilage development	BP	5	2	1	0.0554027	0.286107
GO:0010839	negative regulation of keratinocyte proliferation	BP	5	2	0	0.0554027	1
GO:1900028	negative regulation of ruffle assembly	BP	5	2	1	0.0554027	0.286107
GO:1990441	negative regulation of transcription from RNA polymerase II promoter in response to endoplasmic reticulum stress	BP	5	2	0	0.0554027	1
GO:0048665	neuron fate specification	BP	5	2	0	0.0554027	1
GO:0007218	neuropeptide signaling pathway	BP	5	2	1	0.0554027	0.286107
GO:0018401	peptidyl-proline hydroxylation to 4-hydroxy-L-proline	BP	5	2	0	0.0554027	1
GO:2000601	positive regulation of Arp2/3 complex-mediated actin nucleation	BP	5	2	0	0.0554027	1
GO:0035413	positive regulation of catenin import into nucleus	BP	5	2	0	0.0554027	1
GO:2000774	positive regulation of cellular senescence	BP	5	2	1	0.0554027	0.286107
GO:0090197	positive regulation of chemokine secretion	BP	5	2	1	0.0554027	0.286107
GO:0060754	positive regulation of mast cell chemotaxis	BP	5	2	0	0.0554027	1
GO:0061081	positive regulation of myeloid leukocyte cytokine production involved in immune response	BP	5	2	0	0.0554027	1
GO:0032308	positive regulation of prostaglandin secretion	BP	5	2	0	0.0554027	1
GO:0090070	positive regulation of ribosome biogenesis	BP	5	2	0	0.0554027	1
GO:2000234	positive regulation of rRNA processing	BP	5	2	0	0.0554027	1
GO:0002830	positive regulation of type 2 immune response	BP	5	2	0	0.0554027	1
GO:0035587	purinergic receptor signaling pathway	BP	5	2	1	0.0554027	0.286107
GO:0060004	reflex	BP	5	2	0	0.0554027	1
GO:0099623	regulation of cardiac muscle cell membrane repolarization	BP	5	2	0	0.0554027	1
GO:0090196	regulation of chemokine secretion	BP	5	2	1	0.0554027	0.286107
GO:0042749	regulation of circadian sleep/wake cycle	BP	5	2	1	0.0554027	0.286107
GO:0045187	regulation of circadian sleep/wake cycle, sleep	BP	5	2	1	0.0554027	0.286107
GO:2001026	regulation of endothelial cell chemotaxis	BP	5	2	0	0.0554027	1
GO:0051797	regulation of hair follicle development	BP	5	2	0	0.0554027	1
GO:0010880	regulation of release of sequestered calcium ion into cytosol by sarcoplasmic reticulum	BP	5	2	0	0.0554027	1
GO:0014808	release of sequestered calcium ion into cytosol by sarcoplasmic reticulum	BP	5	2	0	0.0554027	1
GO:0036005	response to macrophage colony-stimulating factor	BP	5	2	1	0.0554027	0.286107
GO:0032570	response to progesterone	BP	5	2	1	0.0554027	0.286107
GO:0007614	short-term memory	BP	5	2	0	0.0554027	1
GO:0060290	transdifferentiation	BP	5	2	0	0.0554027	1
GO:0061042	vascular wound healing	BP	5	2	1	0.0554027	0.286107
GO:0048845	venous blood vessel morphogenesis	BP	5	2	0	0.0554027	1
GO:0034379	very-low-density lipoprotein particle assembly	BP	5	2	0	0.0554027	1
GO:0071578	zinc II ion transmembrane import	BP	5	2	0	0.0554027	1
GO:0046546	development of primary male sexual characteristics	BP	52	8	3	0.0557566	0.667854
GO:0008584	male gonad development	BP	52	8	3	0.0557566	0.667854
GO:0000003	reproduction	BP	595	59	43	0.0567314	0.257646
GO:0022414	reproductive process	BP	595	59	43	0.0567314	0.257646
GO:0034614	cellular response to reactive oxygen species	BP	90	12	4	0.0579332	0.846665
GO:0060538	skeletal muscle organ development	BP	90	12	8	0.0579332	0.231679
GO:0006732	coenzyme metabolic process	BP	202	23	11	0.0591566	0.773602
GO:0045670	regulation of osteoclast differentiation	BP	35	6	0	0.0592798	1
GO:0007606	sensory perception of chemical stimulus	BP	35	6	4	0.0592798	0.191439
GO:0048562	embryonic organ morphogenesis	BP	110	14	7	0.0594489	0.581765
GO:0051050	positive regulation of transport	BP	496	50	37	0.0596443	0.215093
GO:0051216	cartilage development	BP	62	9	3	0.0601727	0.778474
GO:0044255	cellular lipid metabolic process	BP	463	47	28	0.0603376	0.690206
GO:0008360	regulation of cell shape	BP	81	11	12	0.0606488	0.00594133
GO:0097061	dendritic spine organization	BP	44	7	2	0.0611883	0.790974
GO:0006094	gluconeogenesis	BP	44	7	1	0.0611883	0.948786
GO:0090101	negative regulation of transmembrane receptor protein serine/threonine kinase signaling pathway	BP	44	7	1	0.0611883	0.948786
GO:0055081	anion homeostasis	BP	19	4	2	0.0619701	0.35402
GO:0001702	gastrulation with mouth forming second	BP	19	4	2	0.0619701	0.35402
GO:0072132	mesenchyme morphogenesis	BP	19	4	2	0.0619701	0.35402
GO:0051154	negative regulation of striated muscle cell differentiation	BP	19	4	1	0.0619701	0.722408
GO:2000243	positive regulation of reproductive process	BP	19	4	2	0.0619701	0.35402
GO:0046006	regulation of activated T cell proliferation	BP	19	4	4	0.0619701	0.0316123
GO:0010001	glial cell differentiation	BP	91	12	7	0.0620642	0.381982
GO:0055008	cardiac muscle tissue morphogenesis	BP	27	5	0	0.0622218	1
GO:0032722	positive regulation of chemokine production	BP	27	5	2	0.0622218	0.53308
GO:0061001	regulation of dendritic spine morphogenesis	BP	27	5	1	0.0622218	0.838294
GO:0051588	regulation of neurotransmitter transport	BP	27	5	2	0.0622218	0.53308
GO:0042455	ribonucleoside biosynthetic process	BP	27	5	0	0.0622218	1
GO:0045637	regulation of myeloid cell differentiation	BP	121	15	4	0.063195	0.959938
GO:0002250	adaptive immune response	BP	193	22	29	0.0632442	1.93614e-05
GO:0051234	establishment of localization	BP	2455	217	160	0.0639492	0.51567
GO:0031032	actomyosin structure organization	BP	82	11	4	0.0651817	0.790667
GO:0010977	negative regulation of neuron projection development	BP	82	11	9	0.0651817	0.0849457
GO:0046822	regulation of nucleocytoplasmic transport	BP	142	17	5	0.0657629	0.959031
GO:0007189	adenylate cyclase-activating G-protein coupled receptor signaling pathway	BP	12	3	0	0.0668236	1
GO:0035909	aorta morphogenesis	BP	12	3	0	0.0668236	1
GO:0003209	cardiac atrium morphogenesis	BP	12	3	0	0.0668236	1
GO:0021545	cranial nerve development	BP	12	3	2	0.0668236	0.181856
GO:0090077	foam cell differentiation	BP	12	3	3	0.0668236	0.0389429
GO:0060914	heart formation	BP	12	3	0	0.0668236	1
GO:0061756	leukocyte adhesion to vascular endothelial cell	BP	12	3	2	0.0668236	0.181856
GO:0072576	liver morphogenesis	BP	12	3	1	0.0668236	0.55476
GO:0031579	membrane raft organization	BP	12	3	0	0.0668236	1
GO:0033687	osteoblast proliferation	BP	12	3	1	0.0668236	0.55476
GO:0031954	positive regulation of protein autophosphorylation	BP	12	3	0	0.0668236	1
GO:0034308	primary alcohol metabolic process	BP	12	3	1	0.0668236	0.55476
GO:0002691	regulation of cellular extravasation	BP	12	3	2	0.0668236	0.181856
GO:0032965	regulation of collagen biosynthetic process	BP	12	3	1	0.0668236	0.55476
GO:0071675	regulation of mononuclear cell migration	BP	12	3	1	0.0668236	0.55476
GO:0051602	response to electrical stimulus	BP	12	3	0	0.0668236	1
GO:0030149	sphingolipid catabolic process	BP	12	3	0	0.0668236	1
GO:0031345	negative regulation of cell projection organization	BP	102	13	11	0.0669935	0.067609
GO:0001894	tissue homeostasis	BP	102	13	6	0.0669935	0.660987
GO:0050806	positive regulation of synaptic transmission	BP	54	8	7	0.0670379	0.0597488
GO:0046916	cellular transition metal ion homeostasis	BP	45	7	1	0.067645	0.952139
GO:0009187	cyclic nucleotide metabolic process	BP	45	7	5	0.067645	0.167068
GO:0051149	positive regulation of muscle cell differentiation	BP	45	7	3	0.067645	0.569223
GO:0070228	regulation of lymphocyte apoptotic process	BP	45	7	3	0.067645	0.569223
GO:0050766	positive regulation of phagocytosis	BP	28	5	6	0.0709298	0.00820135
GO:0043470	regulation of carbohydrate catabolic process	BP	28	5	0	0.0709298	1
GO:0003231	cardiac ventricle development	BP	64	9	4	0.0709305	0.607248
GO:0010906	regulation of glucose metabolic process	BP	64	9	3	0.0709305	0.796539
GO:0045619	regulation of lymphocyte differentiation	BP	103	13	15	0.0712858	0.00264863
GO:0010035	response to inorganic substance	BP	217	24	12	0.0716261	0.763202
GO:0007215	glutamate receptor signaling pathway	BP	20	4	3	0.0727054	0.137871
GO:0071674	mononuclear cell migration	BP	20	4	2	0.0727054	0.378037
GO:0014068	positive regulation of phosphatidylinositol 3-kinase signaling	BP	20	4	4	0.0727054	0.0375404
GO:0051965	positive regulation of synapse assembly	BP	20	4	1	0.0727054	0.740533
GO:0043457	regulation of cellular respiration	BP	20	4	2	0.0727054	0.378037
GO:0070873	regulation of glycogen metabolic process	BP	20	4	2	0.0727054	0.378037
GO:0055007	cardiac muscle cell differentiation	BP	55	8	1	0.0731689	0.975688
GO:0007565	female pregnancy	BP	55	8	3	0.0731689	0.704736
GO:0042445	hormone metabolic process	BP	55	8	4	0.0731689	0.485955
GO:0045582	positive regulation of T cell differentiation	BP	55	8	9	0.0731689	0.00857436
GO:0007009	plasma membrane organization	BP	165	19	13	0.0739056	0.278818
GO:0002697	regulation of immune effector process	BP	186	21	18	0.0740174	0.0594408
GO:0030048	actin filament-based movement	BP	37	6	0	0.0741942	1
GO:0046058	cAMP metabolic process	BP	37	6	4	0.0741942	0.219058
GO:0042632	cholesterol homeostasis	BP	37	6	1	0.0741942	0.917756
GO:0002367	cytokine production involved in immune response	BP	37	6	2	0.0741942	0.704804
GO:0042733	embryonic digit morphogenesis	BP	37	6	1	0.0741942	0.917756
GO:0042130	negative regulation of T cell proliferation	BP	37	6	4	0.0741942	0.219058
GO:0032729	positive regulation of interferon-gamma production	BP	37	6	4	0.0741942	0.219058
GO:0055092	sterol homeostasis	BP	37	6	1	0.0741942	0.917756
GO:0018193	peptidyl-amino acid modification	BP	674	65	47	0.074359	0.332597
GO:0006919	activation of cysteine-type endopeptidase activity involved in apoptotic process	BP	46	7	4	0.074495	0.352141
GO:0006073	cellular glucan metabolic process	BP	46	7	4	0.074495	0.352141
GO:0044042	glucan metabolic process	BP	46	7	4	0.074495	0.352141
GO:0005977	glycogen metabolic process	BP	46	7	4	0.074495	0.352141
GO:0000302	response to reactive oxygen species	BP	124	15	5	0.0748635	0.913641
GO:0009749	response to glucose	BP	84	11	6	0.0748922	0.4697
GO:0010975	regulation of neuron projection development	BP	272	29	24	0.0752499	0.0795635
GO:0001666	response to hypoxia	BP	114	14	6	0.0754717	0.76143
GO:0009743	response to carbohydrate	BP	94	12	6	0.0756063	0.581131
GO:0016051	carbohydrate biosynthetic process	BP	104	13	4	0.0757535	0.914344
GO:0031400	negative regulation of protein modification process	BP	371	38	21	0.0762282	0.781578
GO:1903038	negative regulation of leukocyte cell-cell adhesion	BP	65	9	9	0.0767297	0.0242679
GO:0032148	activation of protein kinase B activity	BP	6	2	0	0.0787293	1
GO:0048799	animal organ maturation	BP	6	2	1	0.0787293	0.332654
GO:0060413	atrial septum morphogenesis	BP	6	2	0	0.0787293	1
GO:0032291	axon ensheathment in central nervous system	BP	6	2	0	0.0787293	1
GO:0098868	bone growth	BP	6	2	1	0.0787293	0.332654
GO:0070977	bone maturation	BP	6	2	1	0.0787293	0.332654
GO:0060442	branching involved in prostate gland morphogenesis	BP	6	2	0	0.0787293	1
GO:0060445	branching involved in salivary gland morphogenesis	BP	6	2	1	0.0787293	0.332654
GO:0003263	cardioblast proliferation	BP	6	2	0	0.0787293	1
GO:0010644	cell communication by electrical coupling	BP	6	2	0	0.0787293	1
GO:0071499	cellular response to laminar fluid shear stress	BP	6	2	1	0.0787293	0.332654
GO:0022010	central nervous system myelination	BP	6	2	0	0.0787293	1
GO:0050755	chemokine metabolic process	BP	6	2	1	0.0787293	0.332654
GO:0034435	cholesterol esterification	BP	6	2	0	0.0787293	1
GO:0022410	circadian sleep/wake cycle process	BP	6	2	1	0.0787293	0.332654
GO:0050802	circadian sleep/wake cycle, sleep	BP	6	2	1	0.0787293	0.332654
GO:0021602	cranial nerve morphogenesis	BP	6	2	2	0.0787293	0.0533692
GO:0003416	endochondral bone growth	BP	6	2	1	0.0787293	0.332654
GO:0008210	estrogen metabolic process	BP	6	2	0	0.0787293	1
GO:0072010	glomerular epithelium development	BP	6	2	1	0.0787293	0.332654
GO:0003417	growth plate cartilage development	BP	6	2	1	0.0787293	0.332654
GO:0072608	interleukin-10 secretion	BP	6	2	1	0.0787293	0.332654
GO:0035235	ionotropic glutamate receptor signaling pathway	BP	6	2	0	0.0787293	1
GO:0033327	Leydig cell differentiation	BP	6	2	0	0.0787293	1
GO:0042759	long-chain fatty acid biosynthetic process	BP	6	2	0	0.0787293	1
GO:0006828	manganese ion transport	BP	6	2	0	0.0787293	1
GO:0001765	membrane raft assembly	BP	6	2	0	0.0787293	1
GO:0003174	mitral valve development	BP	6	2	0	0.0787293	1
GO:0003183	mitral valve morphogenesis	BP	6	2	0	0.0787293	1
GO:0099563	modification of synaptic structure	BP	6	2	0	0.0787293	1
GO:0055083	monovalent inorganic anion homeostasis	BP	6	2	0	0.0787293	1
GO:0046007	negative regulation of activated T cell proliferation	BP	6	2	0	0.0787293	1
GO:2000480	negative regulation of cAMP-dependent protein kinase activity	BP	6	2	0	0.0787293	1
GO:0060044	negative regulation of cardiac muscle cell proliferation	BP	6	2	1	0.0787293	0.332654
GO:2000192	negative regulation of fatty acid transport	BP	6	2	0	0.0787293	1
GO:0045721	negative regulation of gluconeogenesis	BP	6	2	0	0.0787293	1
GO:0034115	negative regulation of heterotypic cell-cell adhesion	BP	6	2	2	0.0787293	0.0533692
GO:0045835	negative regulation of meiotic nuclear division	BP	6	2	0	0.0787293	1
GO:0031642	negative regulation of myelination	BP	6	2	0	0.0787293	1
GO:0043931	ossification involved in bone maturation	BP	6	2	1	0.0787293	0.332654
GO:0001845	phagolysosome assembly	BP	6	2	0	0.0787293	1
GO:0050861	positive regulation of B cell receptor signaling pathway	BP	6	2	0	0.0787293	1
GO:2000343	positive regulation of chemokine (C-X-C motif) ligand 2 production	BP	6	2	0	0.0787293	1
GO:0010460	positive regulation of heart rate	BP	6	2	0	0.0787293	1
GO:0002922	positive regulation of humoral immune response	BP	6	2	0	0.0787293	1
GO:2000484	positive regulation of interleukin-8 secretion	BP	6	2	1	0.0787293	0.332654
GO:0090184	positive regulation of kidney development	BP	6	2	1	0.0787293	0.332654
GO:0033034	positive regulation of myeloid cell apoptotic process	BP	6	2	0	0.0787293	1
GO:0001956	positive regulation of neurotransmitter secretion	BP	6	2	1	0.0787293	0.332654
GO:0051590	positive regulation of neurotransmitter transport	BP	6	2	1	0.0787293	0.332654
GO:0032464	positive regulation of protein homooligomerization	BP	6	2	0	0.0787293	1
GO:0051152	positive regulation of smooth muscle cell differentiation	BP	6	2	0	0.0787293	1
GO:2000738	positive regulation of stem cell differentiation	BP	6	2	0	0.0787293	1
GO:0042535	positive regulation of tumor necrosis factor biosynthetic process	BP	6	2	0	0.0787293	1
GO:0030949	positive regulation of vascular endothelial growth factor receptor signaling pathway	BP	6	2	0	0.0787293	1
GO:0060525	prostate glandular acinus development	BP	6	2	0	0.0787293	1
GO:0016540	protein autoprocessing	BP	6	2	0	0.0787293	1
GO:0051204	protein insertion into mitochondrial membrane	BP	6	2	0	0.0787293	1
GO:0006152	purine nucleoside catabolic process	BP	6	2	0	0.0787293	1
GO:0046130	purine ribonucleoside catabolic process	BP	6	2	0	0.0787293	1
GO:2000172	regulation of branching morphogenesis of a nerve	BP	6	2	0	0.0787293	1
GO:0003264	regulation of cardioblast proliferation	BP	6	2	0	0.0787293	1
GO:0070587	regulation of cell-cell adhesion involved in gastrulation	BP	6	2	2	0.0787293	0.0533692
GO:1901550	regulation of endothelial cell development	BP	6	2	0	0.0787293	1
GO:1903140	regulation of establishment of endothelial barrier	BP	6	2	0	0.0787293	1
GO:0002923	regulation of humoral immune response mediated by circulating immunoglobulin	BP	6	2	1	0.0787293	0.332654
GO:0010310	regulation of hydrogen peroxide metabolic process	BP	6	2	1	0.0787293	0.332654
GO:0033623	regulation of integrin activation	BP	6	2	0	0.0787293	1
GO:2001179	regulation of interleukin-10 secretion	BP	6	2	1	0.0787293	0.332654
GO:0060753	regulation of mast cell chemotaxis	BP	6	2	0	0.0787293	1
GO:0072215	regulation of metanephros development	BP	6	2	2	0.0787293	0.0533692
GO:0032306	regulation of prostaglandin secretion	BP	6	2	0	0.0787293	1
GO:1901077	regulation of relaxation of muscle	BP	6	2	0	0.0787293	1
GO:2000121	regulation of removal of superoxide radicals	BP	6	2	0	0.0787293	1
GO:0098801	regulation of renal system process	BP	6	2	0	0.0787293	1
GO:0043455	regulation of secondary metabolic process	BP	6	2	0	0.0787293	1
GO:1901163	regulation of trophoblast cell migration	BP	6	2	0	0.0787293	1
GO:0035809	regulation of urine volume	BP	6	2	0	0.0787293	1
GO:0010039	response to iron ion	BP	6	2	0	0.0787293	1
GO:0034616	response to laminar fluid shear stress	BP	6	2	1	0.0787293	0.332654
GO:0070296	sarcoplasmic reticulum calcium ion transport	BP	6	2	0	0.0787293	1
GO:0042428	serotonin metabolic process	BP	6	2	1	0.0787293	0.332654
GO:0010092	specification of animal organ identity	BP	6	2	0	0.0787293	1
GO:0034433	steroid esterification	BP	6	2	0	0.0787293	1
GO:0034434	sterol esterification	BP	6	2	0	0.0787293	1
GO:0045056	transcytosis	BP	6	2	0	0.0787293	1
GO:0061450	trophoblast cell migration	BP	6	2	0	0.0787293	1
GO:0060509	Type I pneumocyte differentiation	BP	6	2	0	0.0787293	1
GO:0097084	vascular smooth muscle cell development	BP	6	2	0	0.0787293	1
GO:0044332	Wnt signaling pathway involved in dorsal/ventral axis specification	BP	6	2	0	0.0787293	1
GO:0006814	sodium ion transport	BP	75	10	9	0.0789023	0.0539956
GO:0034599	cellular response to oxidative stress	BP	156	18	6	0.0791018	0.946145
GO:0051153	regulation of striated muscle cell differentiation	BP	56	8	4	0.0796284	0.500225
GO:0018210	peptidyl-threonine modification	BP	85	11	5	0.0800731	0.657604
GO:0009746	response to hexose	BP	85	11	6	0.0800731	0.481279
GO:0034284	response to monosaccharide	BP	85	11	6	0.0800731	0.481279
GO:0032611	interleukin-1 beta production	BP	29	5	4	0.0802703	0.116777
GO:0009163	nucleoside biosynthetic process	BP	29	5	1	0.0802703	0.858738
GO:0038083	peptidyl-tyrosine autophosphorylation	BP	29	5	5	0.0802703	0.037366
GO:0002718	regulation of cytokine production involved in immune response	BP	29	5	2	0.0802703	0.5723
GO:0060420	regulation of heart growth	BP	29	5	2	0.0802703	0.5723
GO:1900024	regulation of substrate adhesion-dependent cell spreading	BP	29	5	2	0.0802703	0.5723
GO:0060491	regulation of cell projection assembly	BP	105	13	8	0.0803978	0.376843
GO:0060341	regulation of cellular localization	BP	541	53	31	0.0806567	0.801135
GO:0042904	9-cis-retinoic acid biosynthetic process	BP	1	1	0	0.0808663	1
GO:0042905	9-cis-retinoic acid metabolic process	BP	1	1	0	0.0808663	1
GO:0006154	adenosine catabolic process	BP	1	1	0	0.0808663	1
GO:0061104	adrenal chromaffin cell differentiation	BP	1	1	0	0.0808663	1
GO:0006522	alanine metabolic process	BP	1	1	0	0.0808663	1
GO:0015842	aminergic neurotransmitter loading into synaptic vesicle	BP	1	1	0	0.0808663	1
GO:0021541	ammon gyrus development	BP	1	1	0	0.0808663	1
GO:0098964	anterograde dendritic transport of messenger ribonucleoprotein complex	BP	1	1	0	0.0808663	1
GO:0001788	antibody-dependent cellular cytotoxicity	BP	1	1	0	0.0808663	1
GO:0003278	apoptotic process involved in heart morphogenesis	BP	1	1	0	0.0808663	1
GO:0003275	apoptotic process involved in outflow tract morphogenesis	BP	1	1	0	0.0808663	1
GO:0002538	arachidonic acid metabolite production involved in inflammatory response	BP	1	1	0	0.0808663	1
GO:0006527	arginine catabolic process	BP	1	1	0	0.0808663	1
GO:0003294	atrial ventricular junction remodeling	BP	1	1	0	0.0808663	1
GO:1905222	atrioventricular canal morphogenesis	BP	1	1	0	0.0808663	1
GO:0048677	axon extension involved in regeneration	BP	1	1	0	0.0808663	1
GO:0002575	basophil chemotaxis	BP	1	1	0	0.0808663	1
GO:0061366	behavioral response to chemical pain	BP	1	1	0	0.0808663	1
GO:0061368	behavioral response to formalin induced pain	BP	1	1	0	0.0808663	1
GO:0072564	blood microparticle formation	BP	1	1	0	0.0808663	1
GO:1990523	bone regeneration	BP	1	1	0	0.0808663	1
GO:0060681	branch elongation involved in ureteric bud branching	BP	1	1	0	0.0808663	1
GO:1904970	brush border assembly	BP	1	1	0	0.0808663	1
GO:0036161	calcitonin secretion	BP	1	1	0	0.0808663	1
GO:0060912	cardiac cell fate specification	BP	1	1	0	0.0808663	1
GO:0048739	cardiac muscle fiber development	BP	1	1	0	0.0808663	1
GO:0042637	catagen	BP	1	1	0	0.0808663	1
GO:0060764	cell-cell signaling involved in mammary gland development	BP	1	1	0	0.0808663	1
GO:0052695	cellular glucuronidation	BP	1	1	0	0.0808663	1
GO:0071247	cellular response to chromate	BP	1	1	0	0.0808663	1
GO:0071726	cellular response to diacyl bacterial lipopeptide	BP	1	1	0	0.0808663	1
GO:0097211	cellular response to gonadotropin-releasing hormone	BP	1	1	0	0.0808663	1
GO:0071400	cellular response to oleic acid	BP	1	1	0	0.0808663	1
GO:0051365	cellular response to potassium ion starvation	BP	1	1	0	0.0808663	1
GO:0071727	cellular response to triacyl bacterial lipopeptide	BP	1	1	0	0.0808663	1
GO:1904117	cellular response to vasopressin	BP	1	1	0	0.0808663	1
GO:0071529	cementum mineralization	BP	1	1	0	0.0808663	1
GO:0021935	cerebellar granule cell precursor tangential migration	BP	1	1	0	0.0808663	1
GO:0033326	cerebrospinal fluid secretion	BP	1	1	0	0.0808663	1
GO:0035926	chemokine (C-C motif) ligand 2 secretion	BP	1	1	0	0.0808663	1
GO:0042466	chemokinesis	BP	1	1	0	0.0808663	1
GO:0042892	chloramphenicol transport	BP	1	1	0	0.0808663	1
GO:0060591	chondroblast differentiation	BP	1	1	0	0.0808663	1
GO:0001300	chronological cell aging	BP	1	1	0	0.0808663	1
GO:0042746	circadian sleep/wake cycle, wakefulness	BP	1	1	0	0.0808663	1
GO:0003243	circumferential growth involved in left ventricle morphogenesis	BP	1	1	0	0.0808663	1
GO:0043396	corticotropin-releasing hormone secretion	BP	1	1	0	0.0808663	1
GO:0046226	coumarin catabolic process	BP	1	1	0	0.0808663	1
GO:0021603	cranial nerve formation	BP	1	1	0	0.0808663	1
GO:0036145	dendritic cell homeostasis	BP	1	1	0	0.0808663	1
GO:0098963	dendritic transport of messenger ribonucleoprotein complex	BP	1	1	0	0.0808663	1
GO:0098961	dendritic transport of ribonucleoprotein complex	BP	1	1	0	0.0808663	1
GO:0006157	deoxyadenosine catabolic process	BP	1	1	0	0.0808663	1
GO:0046090	deoxyadenosine metabolic process	BP	1	1	0	0.0808663	1
GO:0006161	deoxyguanosine catabolic process	BP	1	1	0	0.0808663	1
GO:0042453	deoxyguanosine metabolic process	BP	1	1	0	0.0808663	1
GO:0006149	deoxyinosine catabolic process	BP	1	1	0	0.0808663	1
GO:0046094	deoxyinosine metabolic process	BP	1	1	0	0.0808663	1
GO:0070340	detection of bacterial lipopeptide	BP	1	1	0	0.0808663	1
GO:0042494	detection of bacterial lipoprotein	BP	1	1	0	0.0808663	1
GO:0042496	detection of diacyl bacterial lipopeptide	BP	1	1	0	0.0808663	1
GO:0042495	detection of triacyl bacterial lipopeptide	BP	1	1	0	0.0808663	1
GO:0019341	dibenzo-p-dioxin catabolic process	BP	1	1	0	0.0808663	1
GO:0018894	dibenzo-p-dioxin metabolic process	BP	1	1	0	0.0808663	1
GO:0051066	dihydrobiopterin metabolic process	BP	1	1	0	0.0808663	1
GO:0036072	direct ossification	BP	1	1	0	0.0808663	1
GO:0097070	ductus arteriosus closure	BP	1	1	0	0.0808663	1
GO:0060957	endocardial cell fate commitment	BP	1	1	0	0.0808663	1
GO:0061443	endocardial cushion cell differentiation	BP	1	1	0	0.0808663	1
GO:0061445	endocardial cushion cell fate commitment	BP	1	1	0	0.0808663	1
GO:0090500	endocardial cushion to mesenchymal transition	BP	1	1	0	0.0808663	1
GO:0003199	endocardial cushion to mesenchymal transition involved in heart valve formation	BP	1	1	0	0.0808663	1
GO:1990775	endothelin secretion	BP	1	1	0	0.0808663	1
GO:0034230	enkephalin processing	BP	1	1	0	0.0808663	1
GO:0072682	eosinophil extravasation	BP	1	1	0	0.0808663	1
GO:0060690	epithelial cell differentiation involved in salivary gland development	BP	1	1	0	0.0808663	1
GO:0060691	epithelial cell maturation involved in salivary gland development	BP	1	1	0	0.0808663	1
GO:0060664	epithelial cell proliferation involved in salivary gland morphogenesis	BP	1	1	0	0.0808663	1
GO:0019373	epoxygenase P450 pathway	BP	1	1	0	0.0808663	1
GO:0003365	establishment of cell polarity involved in ameboidal cell migration	BP	1	1	0	0.0808663	1
GO:0035426	extracellular matrix-cell signaling	BP	1	1	0	0.0808663	1
GO:0042363	fat-soluble vitamin catabolic process	BP	1	1	0	0.0808663	1
GO:0042730	fibrinolysis	BP	1	1	0	0.0808663	1
GO:0009812	flavonoid metabolic process	BP	1	1	0	0.0808663	1
GO:0016264	gap junction assembly	BP	1	1	0	0.0808663	1
GO:0021780	glial cell fate specification	BP	1	1	0	0.0808663	1
GO:0019563	glycerol catabolic process	BP	1	1	0	0.0808663	1
GO:0093001	glycolysis from storage polysaccharide through glucose-1-phosphate	BP	1	1	0	0.0808663	1
GO:0007199	G-protein coupled receptor signaling pathway coupled to cGMP nucleotide second messenger	BP	1	1	0	0.0808663	1
GO:0006147	guanine catabolic process	BP	1	1	0	0.0808663	1
GO:0046115	guanosine catabolic process	BP	1	1	0	0.0808663	1
GO:0008617	guanosine metabolic process	BP	1	1	0	0.0808663	1
GO:1905748	hard palate morphogenesis	BP	1	1	0	0.0808663	1
GO:0021934	hindbrain tangential cell migration	BP	1	1	0	0.0808663	1
GO:0036414	histone citrullination	BP	1	1	0	0.0808663	1
GO:0036413	histone H3-R26 citrullination	BP	1	1	0	0.0808663	1
GO:0021566	hypoglossal nerve development	BP	1	1	0	0.0808663	1
GO:0021618	hypoglossal nerve morphogenesis	BP	1	1	0	0.0808663	1
GO:0052263	induction by organism of defense-related nitric oxide production in other organism involved in symbiotic interaction	BP	1	1	0	0.0808663	1
GO:0052251	induction by organism of defense response of other organism involved in symbiotic interaction	BP	1	1	0	0.0808663	1
GO:0052558	induction by organism of immune response of other organism involved in symbiotic interaction	BP	1	1	0	0.0808663	1
GO:0052063	induction by symbiont of defense-related host nitric oxide production	BP	1	1	0	0.0808663	1
GO:0052559	induction by symbiont of host immune response	BP	1	1	0	0.0808663	1
GO:0046103	inosine biosynthetic process	BP	1	1	0	0.0808663	1
GO:0006148	inosine catabolic process	BP	1	1	0	0.0808663	1
GO:0017143	insecticide metabolic process	BP	1	1	0	0.0808663	1
GO:0072616	interleukin-18 secretion	BP	1	1	0	0.0808663	1
GO:0070106	interleukin-27-mediated signaling pathway	BP	1	1	0	0.0808663	1
GO:0038156	interleukin-3-mediated signaling pathway	BP	1	1	0	0.0808663	1
GO:0090675	intermicrovillar adhesion	BP	1	1	0	0.0808663	1
GO:0014827	intestine smooth muscle contraction	BP	1	1	0	0.0808663	1
GO:0001957	intramembranous ossification	BP	1	1	0	0.0808663	1
GO:0042465	kinesis	BP	1	1	0	0.0808663	1
GO:0032808	lacrimal gland development	BP	1	1	0	0.0808663	1
GO:0042851	L-alanine metabolic process	BP	1	1	0	0.0808663	1
GO:0035026	leading edge cell differentiation	BP	1	1	0	0.0808663	1
GO:0098583	learned vocalization behavior	BP	1	1	0	0.0808663	1
GO:0002232	leukocyte chemotaxis involved in inflammatory response	BP	1	1	0	0.0808663	1
GO:0036101	leukotriene B4 catabolic process	BP	1	1	0	0.0808663	1
GO:0036102	leukotriene B4 metabolic process	BP	1	1	0	0.0808663	1
GO:0036100	leukotriene catabolic process	BP	1	1	0	0.0808663	1
GO:0002540	leukotriene production involved in inflammatory response	BP	1	1	0	0.0808663	1
GO:0061737	leukotriene signaling pathway	BP	1	1	0	0.0808663	1
GO:0002933	lipid hydroxylation	BP	1	1	0	0.0808663	1
GO:0019372	lipoxygenase pathway	BP	1	1	0	0.0808663	1
GO:0051977	lysophospholipid transport	BP	1	1	0	0.0808663	1
GO:0060611	mammary gland fat development	BP	1	1	0	0.0808663	1
GO:0071626	mastication	BP	1	1	0	0.0808663	1
GO:0002125	maternal aggressive behavior	BP	1	1	0	0.0808663	1
GO:0098912	membrane depolarization during atrial cardiac muscle cell action potential	BP	1	1	0	0.0808663	1
GO:0042361	menaquinone catabolic process	BP	1	1	0	0.0808663	1
GO:1901146	mesenchymal cell apoptotic process involved in mesonephric nephron morphogenesis	BP	1	1	0	0.0808663	1
GO:1900200	mesenchymal cell apoptotic process involved in metanephros development	BP	1	1	0	0.0808663	1
GO:1901145	mesenchymal cell apoptotic process involved in nephron morphogenesis	BP	1	1	0	0.0808663	1
GO:0061235	mesenchymal stem cell maintenance involved in mesonephric nephron morphogenesis	BP	1	1	0	0.0808663	1
GO:0072038	mesenchymal stem cell maintenance involved in nephron morphogenesis	BP	1	1	0	0.0808663	1
GO:0072177	mesonephric duct development	BP	1	1	0	0.0808663	1
GO:0072181	mesonephric duct formation	BP	1	1	0	0.0808663	1
GO:0072180	mesonephric duct morphogenesis	BP	1	1	0	0.0808663	1
GO:0061215	mesonephric nephron development	BP	1	1	0	0.0808663	1
GO:0061228	mesonephric nephron morphogenesis	BP	1	1	0	0.0808663	1
GO:0061206	mesonephros morphogenesis	BP	1	1	0	0.0808663	1
GO:0072274	metanephric glomerular basement membrane development	BP	1	1	0	0.0808663	1
GO:0072313	metanephric glomerular epithelial cell development	BP	1	1	0	0.0808663	1
GO:0072312	metanephric glomerular epithelial cell differentiation	BP	1	1	0	0.0808663	1
GO:0072244	metanephric glomerular epithelium development	BP	1	1	0	0.0808663	1
GO:0072249	metanephric glomerular visceral epithelial cell development	BP	1	1	0	0.0808663	1
GO:0072248	metanephric glomerular visceral epithelial cell differentiation	BP	1	1	0	0.0808663	1
GO:0072257	metanephric nephron tubule epithelial cell differentiation	BP	1	1	0	0.0808663	1
GO:0090634	microglial cell mediated cytotoxicity	BP	1	1	0	0.0808663	1
GO:0060156	milk ejection reflex	BP	1	1	0	0.0808663	1
GO:0033955	mitochondrial DNA inheritance	BP	1	1	0	0.0808663	1
GO:0031930	mitochondria-nucleus signaling pathway	BP	1	1	0	0.0808663	1
GO:0052302	modulation by organism of defense-related nitric oxide production in other organism involved in symbiotic interaction	BP	1	1	0	0.0808663	1
GO:0052255	modulation by organism of defense response of other organism involved in symbiotic interaction	BP	1	1	0	0.0808663	1
GO:0052552	modulation by organism of immune response of other organism involved in symbiotic interaction	BP	1	1	0	0.0808663	1
GO:0052163	modulation by symbiont of defense-related host nitric oxide production	BP	1	1	0	0.0808663	1
GO:0052031	modulation by symbiont of host defense response	BP	1	1	0	0.0808663	1
GO:0052553	modulation by symbiont of host immune response	BP	1	1	0	0.0808663	1
GO:0044266	multicellular organismal macromolecule catabolic process	BP	1	1	0	0.0808663	1
GO:0044254	multicellular organismal protein catabolic process	BP	1	1	0	0.0808663	1
GO:0043132	NAD transport	BP	1	1	0	0.0808663	1
GO:0002325	natural killer cell differentiation involved in immune response	BP	1	1	0	0.0808663	1
GO:0060169	negative regulation of adenosine receptor signaling pathway	BP	1	1	0	0.0808663	1
GO:1902257	negative regulation of apoptotic process involved in outflow tract morphogenesis	BP	1	1	0	0.0808663	1
GO:1905652	negative regulation of artery morphogenesis	BP	1	1	0	0.0808663	1
GO:1900158	negative regulation of bone mineralization involved in bone maturation	BP	1	1	0	0.0808663	1
GO:0061048	negative regulation of branching involved in lung morphogenesis	BP	1	1	0	0.0808663	1
GO:0060243	negative regulation of cell growth involved in contact inhibition	BP	1	1	0	0.0808663	1
GO:1903769	negative regulation of cell proliferation in bone marrow	BP	1	1	0	0.0808663	1
GO:2000137	negative regulation of cell proliferation involved in heart morphogenesis	BP	1	1	0	0.0808663	1
GO:0003252	negative regulation of cell proliferation involved in heart valve morphogenesis	BP	1	1	0	0.0808663	1
GO:0070100	negative regulation of chemokine-mediated signaling pathway	BP	1	1	0	0.0808663	1
GO:0061182	negative regulation of chondrocyte development	BP	1	1	0	0.0808663	1
GO:1901383	negative regulation of chorionic trophoblast cell proliferation	BP	1	1	0	0.0808663	1
GO:0042323	negative regulation of circadian sleep/wake cycle, non-REM sleep	BP	1	1	0	0.0808663	1
GO:0042322	negative regulation of circadian sleep/wake cycle, REM sleep	BP	1	1	0	0.0808663	1
GO:1900011	negative regulation of corticotropin-releasing hormone receptor activity	BP	1	1	0	0.0808663	1
GO:0051460	negative regulation of corticotropin secretion	BP	1	1	0	0.0808663	1
GO:0002740	negative regulation of cytokine secretion involved in immune response	BP	1	1	0	0.0808663	1
GO:1904336	negative regulation of ductus arteriosus closure	BP	1	1	0	0.0808663	1
GO:1903225	negative regulation of endodermal cell differentiation	BP	1	1	0	0.0808663	1
GO:1901551	negative regulation of endothelial cell development	BP	1	1	0	0.0808663	1
GO:1904471	negative regulation of endothelin secretion	BP	1	1	0	0.0808663	1
GO:2000420	negative regulation of eosinophil extravasation	BP	1	1	0	0.0808663	1
GO:2000417	negative regulation of eosinophil migration	BP	1	1	0	0.0808663	1
GO:1903141	negative regulation of establishment of endothelial barrier	BP	1	1	0	0.0808663	1
GO:1902045	negative regulation of Fas signaling pathway	BP	1	1	0	0.0808663	1
GO:1904305	negative regulation of gastro-intestinal system smooth muscle contraction	BP	1	1	0	0.0808663	1
GO:2000542	negative regulation of gastrulation	BP	1	1	0	0.0808663	1
GO:2000521	negative regulation of immunological synapse formation	BP	1	1	0	0.0808663	1
GO:2000666	negative regulation of interleukin-13 secretion	BP	1	1	0	0.0808663	1
GO:0032690	negative regulation of interleukin-1 alpha production	BP	1	1	0	0.0808663	1
GO:0050712	negative regulation of interleukin-1 alpha secretion	BP	1	1	0	0.0808663	1
GO:2000663	negative regulation of interleukin-5 secretion	BP	1	1	0	0.0808663	1
GO:1901624	negative regulation of lymphocyte chemotaxis	BP	1	1	0	0.0808663	1
GO:0010760	negative regulation of macrophage chemotaxis	BP	1	1	0	0.0808663	1
GO:1905522	negative regulation of macrophage migration	BP	1	1	0	0.0808663	1
GO:1904465	negative regulation of matrix metallopeptidase secretion	BP	1	1	0	0.0808663	1
GO:1904180	negative regulation of membrane depolarization	BP	1	1	0	0.0808663	1
GO:0061296	negative regulation of mesenchymal cell apoptotic process involved in mesonephric nephron morphogenesis	BP	1	1	0	0.0808663	1
GO:1900212	negative regulation of mesenchymal cell apoptotic process involved in metanephros development	BP	1	1	0	0.0808663	1
GO:0072040	negative regulation of mesenchymal cell apoptotic process involved in nephron morphogenesis	BP	1	1	0	0.0808663	1
GO:0061218	negative regulation of mesonephros development	BP	1	1	0	0.0808663	1
GO:1904140	negative regulation of microglial cell migration	BP	1	1	0	0.0808663	1
GO:1905447	negative regulation of mitochondrial ATP synthesis coupled electron transport	BP	1	1	0	0.0808663	1
GO:0051902	negative regulation of mitochondrial depolarization	BP	1	1	0	0.0808663	1
GO:1902957	negative regulation of mitochondrial electron transport, NADH to ubiquinone	BP	1	1	0	0.0808663	1
GO:0090027	negative regulation of monocyte chemotaxis	BP	1	1	0	0.0808663	1
GO:0071676	negative regulation of mononuclear cell migration	BP	1	1	0	0.0808663	1
GO:0070256	negative regulation of mucus secretion	BP	1	1	0	0.0808663	1
GO:0032824	negative regulation of natural killer cell differentiation	BP	1	1	0	0.0808663	1
GO:0032827	negative regulation of natural killer cell differentiation involved in immune response	BP	1	1	0	0.0808663	1
GO:1904800	negative regulation of neuron remodeling	BP	1	1	0	0.0808663	1
GO:0051581	negative regulation of neurotransmitter uptake	BP	1	1	0	0.0808663	1
GO:0060407	negative regulation of penile erection	BP	1	1	0	0.0808663	1
GO:1905747	negative regulation of saliva secretion	BP	1	1	0	0.0808663	1
GO:1904057	negative regulation of sensory perception of pain	BP	1	1	0	0.0808663	1
GO:0051612	negative regulation of serotonin uptake	BP	1	1	0	0.0808663	1
GO:0060392	negative regulation of SMAD protein import into nucleus	BP	1	1	0	0.0808663	1
GO:1904348	negative regulation of small intestine smooth muscle contraction	BP	1	1	0	0.0808663	1
GO:1904673	negative regulation of somatic stem cell population maintenance	BP	1	1	0	0.0808663	1
GO:2001189	negative regulation of T cell activation via T cell receptor contact with antigen bound to MHC molecule on antigen presenting cell	BP	1	1	0	0.0808663	1
GO:2000054	negative regulation of Wnt signaling pathway involved in dorsal/ventral axis specification	BP	1	1	0	0.0808663	1
GO:0072176	nephric duct development	BP	1	1	0	0.0808663	1
GO:0072179	nephric duct formation	BP	1	1	0	0.0808663	1
GO:0072178	nephric duct morphogenesis	BP	1	1	0	0.0808663	1
GO:0021503	neural fold bending	BP	1	1	0	0.0808663	1
GO:0038189	neuropilin signaling pathway	BP	1	1	0	0.0808663	1
GO:0098700	neurotransmitter loading into synaptic vesicle	BP	1	1	0	0.0808663	1
GO:0018916	nitrobenzene metabolic process	BP	1	1	0	0.0808663	1
GO:0098989	NMDA selective glutamate receptor signaling pathway	BP	1	1	0	0.0808663	1
GO:0003358	noradrenergic neuron development	BP	1	1	0	0.0808663	1
GO:0060035	notochord cell development	BP	1	1	0	0.0808663	1
GO:0060034	notochord cell differentiation	BP	1	1	0	0.0808663	1
GO:0014028	notochord formation	BP	1	1	0	0.0808663	1
GO:0021553	olfactory nerve development	BP	1	1	0	0.0808663	1
GO:0021779	oligodendrocyte cell fate commitment	BP	1	1	0	0.0808663	1
GO:0021778	oligodendrocyte cell fate specification	BP	1	1	0	0.0808663	1
GO:0071600	otic vesicle morphogenesis	BP	1	1	0	0.0808663	1
GO:0001543	ovarian follicle rupture	BP	1	1	0	0.0808663	1
GO:0015671	oxygen transport	BP	1	1	0	0.0808663	1
GO:0038001	paracrine signaling	BP	1	1	0	0.0808663	1
GO:0043084	penile erection	BP	1	1	0	0.0808663	1
GO:0009253	peptidoglycan catabolic process	BP	1	1	0	0.0808663	1
GO:0000270	peptidoglycan metabolic process	BP	1	1	0	0.0808663	1
GO:0010124	phenylacetate catabolic process	BP	1	1	0	0.0808663	1
GO:0046271	phenylpropanoid catabolic process	BP	1	1	0	0.0808663	1
GO:0006649	phospholipid transfer to membrane	BP	1	1	0	0.0808663	1
GO:0042376	phylloquinone catabolic process	BP	1	1	0	0.0808663	1
GO:0042374	phylloquinone metabolic process	BP	1	1	0	0.0808663	1
GO:0052345	positive regulation by organism of defense-related nitric oxide production in other organism involved in symbiotic interaction	BP	1	1	0	0.0808663	1
GO:0052510	positive regulation by organism of defense response of other organism involved in symbiotic interaction	BP	1	1	0	0.0808663	1
GO:0052555	positive regulation by organism of immune response of other organism involved in symbiotic interaction	BP	1	1	0	0.0808663	1
GO:0052347	positive regulation by symbiont of defense-related host nitric oxide production	BP	1	1	0	0.0808663	1
GO:0052509	positive regulation by symbiont of host defense response	BP	1	1	0	0.0808663	1
GO:0052556	positive regulation by symbiont of host immune response	BP	1	1	0	0.0808663	1
GO:0002879	positive regulation of acute inflammatory response to non-antigenic stimulus	BP	1	1	0	0.0808663	1
GO:0042986	positive regulation of amyloid precursor protein biosynthetic process	BP	1	1	0	0.0808663	1
GO:1901529	positive regulation of anion channel activity	BP	1	1	0	0.0808663	1
GO:2000388	positive regulation of antral ovarian follicle growth	BP	1	1	0	0.0808663	1
GO:1905128	positive regulation of axo-dendritic protein transport	BP	1	1	0	0.0808663	1
GO:1904172	positive regulation of bleb assembly	BP	1	1	0	0.0808663	1
GO:2000334	positive regulation of blood microparticle formation	BP	1	1	0	0.0808663	1
GO:0060559	positive regulation of calcidiol 1-monooxygenase activity	BP	1	1	0	0.0808663	1
GO:1904364	positive regulation of calcitonin secretion	BP	1	1	0	0.0808663	1
GO:0046587	positive regulation of calcium-dependent cell-cell adhesion	BP	1	1	0	0.0808663	1
GO:1905062	positive regulation of cardioblast proliferation	BP	1	1	0	0.0808663	1
GO:0010652	positive regulation of cell communication by chemical coupling	BP	1	1	0	0.0808663	1
GO:0038091	positive regulation of cell proliferation by VEGF-activated platelet derived growth factor receptor signaling pathway	BP	1	1	0	0.0808663	1
GO:2001031	positive regulation of cellular glucuronidation	BP	1	1	0	0.0808663	1
GO:1903974	positive regulation of cellular response to macrophage colony-stimulating factor stimulus	BP	1	1	0	0.0808663	1
GO:0045795	positive regulation of cell volume	BP	1	1	0	0.0808663	1
GO:1904209	positive regulation of chemokine (C-C motif) ligand 2 secretion	BP	1	1	0	0.0808663	1
GO:1904367	positive regulation of chemokinesis	BP	1	1	0	0.0808663	1
GO:0051466	positive regulation of corticotropin-releasing hormone secretion	BP	1	1	0	0.0808663	1
GO:2000424	positive regulation of eosinophil chemotaxis	BP	1	1	0	0.0808663	1
GO:2000698	positive regulation of epithelial cell differentiation involved in kidney development	BP	1	1	0	0.0808663	1
GO:0071848	positive regulation of ERK1 and ERK2 cascade via TNFSF11-mediated signaling	BP	1	1	0	0.0808663	1
GO:0034120	positive regulation of erythrocyte aggregation	BP	1	1	0	0.0808663	1
GO:0071812	positive regulation of fever generation by positive regulation of prostaglandin secretion	BP	1	1	0	0.0808663	1
GO:0014054	positive regulation of gamma-aminobutyric acid secretion	BP	1	1	0	0.0808663	1
GO:1904306	positive regulation of gastro-intestinal system smooth muscle contraction	BP	1	1	0	0.0808663	1
GO:2000543	positive regulation of gastrulation	BP	1	1	0	0.0808663	1
GO:0003104	positive regulation of glomerular filtration	BP	1	1	0	0.0808663	1
GO:0040010	positive regulation of growth rate	BP	1	1	0	0.0808663	1
GO:1902038	positive regulation of hematopoietic stem cell differentiation	BP	1	1	0	0.0808663	1
GO:1901843	positive regulation of high voltage-gated calcium channel activity	BP	1	1	0	0.0808663	1
GO:1901676	positive regulation of histone H3-K27 acetylation	BP	1	1	0	0.0808663	1
GO:1903797	positive regulation of inorganic anion transmembrane transport	BP	1	1	0	0.0808663	1
GO:0033626	positive regulation of integrin activation by cell surface receptor linked signal transduction	BP	1	1	0	0.0808663	1
GO:1903489	positive regulation of lactation	BP	1	1	0	0.0808663	1
GO:1904999	positive regulation of leukocyte adhesion to arterial endothelial cell	BP	1	1	0	0.0808663	1
GO:1902228	positive regulation of macrophage colony-stimulating factor signaling pathway	BP	1	1	0	0.0808663	1
GO:1904303	positive regulation of maternal process involved in parturition	BP	1	1	0	0.0808663	1
GO:1904466	positive regulation of matrix metallopeptidase secretion	BP	1	1	0	0.0808663	1
GO:2000741	positive regulation of mesenchymal stem cell differentiation	BP	1	1	0	0.0808663	1
GO:0072108	positive regulation of mesenchymal to epithelial transition involved in metanephros morphogenesis	BP	1	1	0	0.0808663	1
GO:1903980	positive regulation of microglial cell activation	BP	1	1	0	0.0808663	1
GO:1904151	positive regulation of microglial cell mediated cytotoxicity	BP	1	1	0	0.0808663	1
GO:1904141	positive regulation of microglial cell migration	BP	1	1	0	0.0808663	1
GO:0032425	positive regulation of mismatch repair	BP	1	1	0	0.0808663	1
GO:1902565	positive regulation of neutrophil activation	BP	1	1	0	0.0808663	1
GO:0043315	positive regulation of neutrophil degranulation	BP	1	1	0	0.0808663	1
GO:1903997	positive regulation of non-membrane spanning protein tyrosine kinase activity	BP	1	1	0	0.0808663	1
GO:0042488	positive regulation of odontogenesis of dentin-containing tooth	BP	1	1	0	0.0808663	1
GO:2000386	positive regulation of ovarian follicle development	BP	1	1	0	0.0808663	1
GO:2001247	positive regulation of phosphatidylcholine biosynthetic process	BP	1	1	0	0.0808663	1
GO:1900100	positive regulation of plasma cell differentiation	BP	1	1	0	0.0808663	1
GO:1903572	positive regulation of protein kinase D signaling	BP	1	1	0	0.0808663	1
GO:0035815	positive regulation of renal sodium excretion	BP	1	1	0	0.0808663	1
GO:1903971	positive regulation of response to macrophage colony-stimulating factor	BP	1	1	0	0.0808663	1
GO:1902336	positive regulation of retinal ganglion cell axon guidance	BP	1	1	0	0.0808663	1
GO:1904268	positive regulation of Schwann cell chemotaxis	BP	1	1	0	0.0808663	1
GO:1900149	positive regulation of Schwann cell migration	BP	1	1	0	0.0808663	1
GO:0014064	positive regulation of serotonin secretion	BP	1	1	0	0.0808663	1
GO:1904460	positive regulation of substance P secretion	BP	1	1	0	0.0808663	1
GO:1904496	positive regulation of substance P secretion, neurotransmission	BP	1	1	0	0.0808663	1
GO:1904300	positive regulation of transcytosis	BP	1	1	0	0.0808663	1
GO:1904075	positive regulation of trophectodermal cell proliferation	BP	1	1	0	0.0808663	1
GO:0001798	positive regulation of type IIa hypersensitivity	BP	1	1	0	0.0808663	1
GO:0002894	positive regulation of type II hypersensitivity	BP	1	1	0	0.0808663	1
GO:0060557	positive regulation of vitamin D biosynthetic process	BP	1	1	0	0.0808663	1
GO:0046136	positive regulation of vitamin metabolic process	BP	1	1	0	0.0808663	1
GO:1901387	positive regulation of voltage-gated calcium channel activity	BP	1	1	0	0.0808663	1
GO:1902943	positive regulation of voltage-gated chloride channel activity	BP	1	1	0	0.0808663	1
GO:0060741	prostate gland stromal morphogenesis	BP	1	1	0	0.0808663	1
GO:0018101	protein citrullination	BP	1	1	0	0.0808663	1
GO:0044256	protein digestion	BP	1	1	0	0.0808663	1
GO:0090251	protein localization involved in establishment of planar polarity	BP	1	1	0	0.0808663	1
GO:0006145	purine nucleobase catabolic process	BP	1	1	0	0.0808663	1
GO:0009078	pyruvate family amino acid metabolic process	BP	1	1	0	0.0808663	1
GO:1901662	quinone catabolic process	BP	1	1	0	0.0808663	1
GO:0046813	receptor-mediated virion attachment to host cell	BP	1	1	0	0.0808663	1
GO:0010534	regulation of activation of JAK2 kinase activity	BP	1	1	0	0.0808663	1
GO:0010533	regulation of activation of Janus kinase activity	BP	1	1	0	0.0808663	1
[truncated: 11,068 more rows]

## Sheet: GO-0016477_Cell_Migration
EntrezGene	Symbol	Gene_name	logFC	unshrunk.logFC	logCPM	PValue	FDR
58217	Trem1	triggering receptor expressed on myeloid cells 1	5.67558	5.69044	3.32483	1.72641e-55	1.04082e-52
20361	Sema7a	sema domain, immunoglobulin domain (Ig), and GPI membrane anchor, (semaphorin) 7A	5.77078	5.7818	4.02464	3.37769e-55	1.92322e-52
12182	Bst1	bone marrow stromal cell antigen 1	5.95232	5.95321	6.96336	1.1142e-52	4.96497e-50
18133	Nov	nephroblastoma overexpressed gene	8.87465	9.08499	2.19982	1.32495e-51	5.65807e-49
19204	Ptafr	platelet-activating factor receptor	5.77496	5.94271	0.7903	1.068e-47	3.90926e-45
13836	Epha2	Eph receptor A2	7.73625	7.75539	4.5322	1.23696e-43	4.22588e-41
16973	Lrp5	low density lipoprotein receptor-related protein 5	4.78312	4.79589	2.21905	1.79617e-41	5.41438e-39
21926	Tnf	tumor necrosis factor	6.04275	6.04913	4.28927	4.13979e-38	1.11655e-35
13876	Erg	avian erythroblastosis virus E-26 (v-ets) oncogene related	9.77721	9.81903	5.37801	1.75888e-36	4.097e-34
16000	Igf1	insulin-like growth factor 1	6.2917	6.33304	1.73997	1.42755e-32	2.56684e-30
16911	Lmo4	LIM domain only 4	-2.74959	-2.74969	6.44224	4.642e-30	7.10087e-28
218877	Sema3g	sema domain, immunoglobulin domain (Ig), short basic domain, secreted, (semaphorin) 3G	4.05299	4.05746	2.9499	3.61668e-28	4.31357e-26
20750	Spp1	secreted phosphoprotein 1	-3.1523	-3.15278	5.10935	3.61955e-28	4.31357e-26
105722	Ano6	anoctamin 6	-1.71333	-1.71337	6.43497	2.63162e-26	2.8693e-24
227541	Camk1d	calcium/calmodulin-dependent protein kinase ID	5.4112	5.44075	1.58518	2.15582e-25	2.16618e-23
353156	Egfl7	EGF-like domain 7	3.62332	3.63437	1.57463	5.22518e-25	5.10028e-23
329165	Abi2	abl-interactor 2	4.95184	4.95645	3.80164	1.8618e-24	1.78333e-22
18707	Pik3cd	phosphatidylinositol 3-kinase catalytic delta polypeptide	1.80268	1.80269	9.46568	3.30108e-24	3.13267e-22
23871	Ets1	E26 avian leukemia oncogene 1, 5' domain	-1.45437	-1.45438	8.60096	9.43892e-23	8.19826e-21
75723	Amotl1	angiomotin-like 1	3.25964	3.26028	5.05397	1.12756e-21	9.17175e-20
107351	Kank1	KN motif and ankyrin repeat domains 1	4.18152	4.18275	4.53617	2.1821e-19	1.56394e-17
18654	Pgf	placental growth factor	6.47458	6.49007	3.5697	3.66357e-19	2.57177e-17
14786	Grb7	growth factor receptor bound protein 7	4.36508	4.38308	2.10335	1.42813e-18	9.44314e-17
269275	Acvr1c	activin A receptor, type IC	6.4642	6.51697	1.64735	1.8701e-17	1.16162e-15
269951	Idh2	isocitrate dehydrogenase 2 (NADP+), mitochondrial	2.75549	2.75586	4.97802	1.21454e-16	6.99313e-15
79221	Hdac9	histone deacetylase 9	-3.44241	-3.44266	5.83627	3.07644e-16	1.71118e-14
414758	Zfp950	zinc finger protein 950	-1.30534	-1.30541	5.44539	5.50294e-16	2.9072e-14
21943	Tnfsf11	tumor necrosis factor (ligand) superfamily, member 11	6.30049	6.3238	3.64551	1.50088e-15	7.61511e-14
212539	Gm266	predicted gene 266	6.15767	6.18318	2.90268	1.57297e-15	7.86408e-14
18645	Pfn2	profilin 2	-2.83833	-2.83864	5.04907	3.05452e-14	1.34939e-12
12977	Csf1	colony stimulating factor 1 (macrophage)	2.02707	2.028	3.02404	4.21242e-14	1.814e-12
20351	Sema4a	sema domain, immunoglobulin domain (Ig), transmembrane domain (TM) and short cytoplasmic domain, (semaphorin) 4A	4.39222	4.39343	5.55311	5.86346e-14	2.51442e-12
74194	Rnd3	Rho family GTPase 3	6.21522	6.47741	0.553763	1.29733e-13	5.29735e-12
26401	Map3k1	mitogen-activated protein kinase kinase kinase 1	-1.18487	-1.18488	7.6885	3.01223e-13	1.19198e-11
668218	Bin2	bridging integrator 2	3.53607	3.54997	1.53512	3.05253e-13	1.20329e-11
14131	Fcgr3	Fc receptor, IgG, low affinity III	5.32956	5.38592	0.797739	1.08994e-12	4.00386e-11
71371	Arid5b	AT rich interactive domain 5B (MRF1-like)	-2.09382	-2.09428	3.66391	1.36006e-12	4.90817e-11
223864	Rapgef3	Rap guanine nucleotide exchange factor (GEF) 3	-1.60693	-1.60716	4.17479	1.65387e-12	5.86524e-11
67784	Plxnd1	plexin D1	-2.30774	-2.3084	3.20804	1.77722e-12	6.28094e-11
16854	Lgals3	lectin, galactose binding, soluble 3	4.77349	4.87276	0.867433	1.77056e-11	5.67078e-10
68813	Dock5	dedicator of cytokinesis 5	1.82926	1.82987	3.1037	1.82755e-11	5.83507e-10
20496	Slc12a2	solute carrier family 12, member 2	1.36906	1.36925	4.57121	2.24099e-11	7.04536e-10
109270	Prr5	proline rich 5 (renal)	1.99338	1.99386	4.52096	2.65613e-11	8.10198e-10
108058	Camk2d	calcium/calmodulin-dependent protein kinase II, delta	1.45844	1.45845	8.86725	3.35429e-11	1.02012e-09
12168	Bmpr2	bone morphogenetic protein receptor, type II (serine/threonine kinase)	2.97461	2.97806	2.63395	3.56043e-11	1.07961e-09
18600	Padi2	peptidyl arginine deiminase, type II	1.73609	1.73628	5.29087	4.01276e-11	1.21318e-09
238328	Vash1	vasohibin 1	5.12649	5.24522	-0.197447	4.55784e-11	1.3619e-09
24088	Tlr2	toll-like receptor 2	2.78818	2.80166	0.739188	7.51072e-11	2.21837e-09
11486	Ada	adenosine deaminase	1.55407	1.55425	4.92116	1.1812e-10	3.35349e-09
76108	Rap2a	RAS related protein 2a	4.09404	4.11746	0.88849	1.21283e-10	3.42432e-09
78771	Mctp1	multiple C2 domains, transmembrane 1	3.51685	3.53565	0.703222	1.29036e-10	3.62325e-09
12767	Cxcr4	chemokine (C-X-C motif) receptor 4	-1.14172	-1.14173	7.05508	2.3811e-10	6.42209e-09
13078	Cyp1b1	cytochrome P450, family 1, subfamily b, polypeptide 1	5.81205	5.87009	1.73647	2.52159e-10	6.78315e-09
17974	Nck2	non-catalytic region of tyrosine kinase adaptor protein 2	4.48517	4.49321	2.91781	3.81889e-10	1.00102e-08
232227	Iqsec1	IQ motif and Sec7 domain 1	-1.50691	-1.50697	5.79849	9.48259e-10	2.27073e-08
22379	Fmnl3	formin-like 3	-1.68182	-1.68194	5.07164	9.78981e-10	2.33883e-08
240185	9430020K01Rik	RIKEN cDNA 9430020K01 gene	6.33142	6.45379	1.08073	1.03324e-09	2.457e-08
17300	Foxc1	forkhead box C1	1.87653	1.87659	6.8598	1.32658e-09	3.10414e-08
56792	Stap1	signal transducing adaptor family member 1	1.36859	1.36877	4.58495	1.72756e-09	4.00582e-08
13143	Dapk2	death-associated protein kinase 2	3.70449	3.73054	0.239674	3.65098e-09	8.06441e-08
11490	Adam15	a disintegrin and metallopeptidase domain 15 (metargidin)	1.88258	1.88391	2.61107	5.02232e-09	1.08594e-07
16403	Itga6	integrin alpha 6	1.64561	1.64566	6.64491	6.25222e-09	1.32944e-07
66824	Pycard	PYD and CARD domain containing	-1.54647	-1.54702	2.89351	6.43522e-09	1.36552e-07
12877	Cpeb1	cytoplasmic polyadenylation element binding protein 1	-2.48361	-2.48488	2.94991	6.63227e-09	1.40153e-07
104099	Itga9	integrin alpha 9	-1.92285	-1.92305	4.67105	9.6855e-09	1.98931e-07
21939	Cd40	CD40 antigen	-2.624	-2.63172	0.88196	1.40994e-08	2.83899e-07
53883	Celsr2	cadherin, EGF LAG seven-pass G-type receptor 2	3.64306	3.66622	0.455954	1.76206e-08	3.49987e-07
50918	Myadm	myeloid-associated differentiation marker	4.681	4.68775	3.79117	2.58493e-08	5.05591e-07
63953	Dusp10	dual specificity phosphatase 10	-1.98233	-1.98309	2.80631	2.71549e-08	5.30116e-07
15894	Icam1	intercellular adhesion molecule 1	1.70943	1.70993	3.51459	2.79559e-08	5.44715e-07
107895	Mgat5	mannoside acetylglucosaminyltransferase 5	-1.36128	-1.36133	6.11884	3.30982e-08	6.37638e-07
16159	Il12a	interleukin 12a	-1.97083	-1.97103	4.51178	4.89584e-08	9.20688e-07
56306	Fam60a	family with sequence similarity 60, member A	1.05145	1.05147	7.6016	6.88758e-08	1.26734e-06
16410	Itgav	integrin alpha V	-1.36205	-1.36209	6.14041	7.43235e-08	1.36269e-06
110279	Bcr	breakpoint cluster region	-1.22926	-1.2293	6.06946	9.07307e-08	1.64584e-06
217866	Cdc42bpb	CDC42 binding protein kinase beta	3.98973	4.03174	1.00549	9.15697e-08	1.65812e-06
20343	Sell	selectin, lymphocyte	2.76579	2.76615	5.51877	9.57393e-08	1.73057e-06
15184	Hdac5	histone deacetylase 5	-2.05664	-2.0567	6.15444	9.82996e-08	1.77372e-06
384783	Irs2	insulin receptor substrate 2	5.83635	5.91359	2.67686	1.90742e-07	3.31282e-06
20562	Slit1	slit homolog 1 (Drosophila)	-2.01032	-2.01141	2.10432	1.91031e-07	3.31282e-06
12323	Camk2b	calcium/calmodulin-dependent protein kinase II, beta	-2.29226	-2.29261	4.48924	1.93624e-07	3.34645e-06
20356	Sema5a	sema domain, seven thrombospondin repeats (type 1 and type 1-like), transmembrane domain (TM) and short cytoplasmic domain, (semaphorin) 5A	4.60484	4.70306	2.72789	2.11036e-07	3.62903e-06
214968	Sema6d	sema domain, transmembrane domain (TM), and cytoplasmic domain, (semaphorin) 6D	2.10132	2.10141	6.58301	2.18318e-07	3.74798e-06
14525	Gcsam	germinal center associated, signaling and motility	-6.08313	-6.11193	2.64842	3.54253e-07	5.93258e-06
233079	Ffar2	free fatty acid receptor 2	2.70663	2.70948	2.23726	4.15784e-07	6.87318e-06
384009	Glipr2	GLI pathogenesis-related 2	1.84124	1.8414	5.45865	4.41129e-07	7.2687e-06
18803	Plcg1	phospholipase C, gamma 1	1.65204	1.65209	6.50952	4.99727e-07	8.16858e-06
13609	S1pr1	sphingosine-1-phosphate receptor 1	4.1469	4.16272	2.40744	5.62372e-07	9.11986e-06
16476	Jun	jun proto-oncogene	2.6896	2.69028	4.8871	9.09086e-07	1.42902e-05
13809	Enpep	glutamyl aminopeptidase	4.43162	4.43303	6.72483	9.51846e-07	1.49395e-05
18844	Plxna1	plexin A1	1.52141	1.52147	6.59148	1.07363e-06	1.66722e-05
16975	Lrp8	low density lipoprotein receptor-related protein 8, apolipoprotein e receptor	1.63159	1.63196	3.99344	1.17026e-06	1.80905e-05
29876	Clic4	chloride intracellular channel 4 (mitochondrial)	1.10007	1.10009	7.36629	4.10649e-06	5.94455e-05
66922	Rras2	related RAS viral (r-ras) oncogene 2	1.75114	1.75118	7.5284	5.94986e-06	8.3649e-05
14168	Fgf13	fibroblast growth factor 13	-3.48182	-3.61001	1.54733	7.78198e-06	0.00010749
11477	Acvr1	activin A receptor, type 1	5.70923	5.82145	0.898047	8.58263e-06	0.000117598
21844	Tiam1	T cell lymphoma invasion and metastasis 1	5.38118	5.38167	3.63019	8.89326e-06	0.000121692
14824	Grn	granulin	-1.34353	-1.34363	5.21735	9.90782e-06	0.000134319
12614	Celsr1	cadherin, EGF LAG seven-pass G-type receptor 1	1.93211	1.93256	4.00062	1.07097e-05	0.000144236
16195	Il6st	interleukin 6 signal transducer	3.47534	3.48052	2.68334	1.61076e-05	0.000211922
21390	Tbxa2r	thromboxane A2 receptor	2.3977	2.40181	1.57554	1.71809e-05	0.000225464
68750	Rreb1	ras responsive element binding protein 1	-1.00403	-1.00408	5.36067	1.90939e-05	0.000248657
216190	Appl2	adaptor protein, phosphotyrosine interaction, PH domain and leucine zipper containing 2	-1.38721	-1.38749	3.47258	3.22134e-05	0.000402137
19201	Pstpip2	proline-serine-threonine phosphatase-interacting protein 2	2.27955	2.29054	1.02056	3.43844e-05	0.000427159
19241	Tmsb4x	thymosin, beta 4, X chromosome	1.00979	1.00979	10.2983	3.75711e-05	0.000461711
360013	Myo18a	myosin XVIIIA	-0.958034	-0.958073	5.75636	4.47725e-05	0.000541124
22352	Vim	vimentin	1.1729	1.17291	8.06782	4.79102e-05	0.000574978
11980	Atp8a1	ATPase, aminophospholipid transporter (APLT), class I, type 8A, member 1	-1.17124	-1.17131	5.3578	5.06985e-05	0.000604899
23797	Akt3	thymoma viral proto-oncogene 3	-1.01141	-1.01144	6.30785	5.99937e-05	0.000702714
16600	Klf4	Kruppel-like factor 4 (gut)	-1.52294	-1.52369	2.68328	9.3294e-05	0.00105189
109934	Abr	active BCR-related gene	-0.978643	-0.978676	6.08899	9.44072e-05	0.00106189
20299	Ccl22	chemokine (C-C motif) ligand 22	-5.6076	-6.46685	0.913068	0.000102899	0.00114135
226519	Lamc1	laminin, gamma 1	1.163	1.16303	6.76755	0.000104149	0.00115148
53626	Insm1	insulinoma-associated 1	1.72145	1.72296	1.65306	0.000104455	0.00115261
21929	Tnfaip3	tumor necrosis factor, alpha-induced protein 3	-1.18813	-1.1883	3.89602	0.000105752	0.001165
23888	Gpc6	glypican 6	2.96638	2.98449	2.18559	0.000119616	0.0012973
319565	Syne2	spectrin repeat containing, nuclear envelope 2	4.52728	4.5305	5.47563	0.000120121	0.00130002
110532	Adarb1	adenosine deaminase, RNA-specific, B1	2.4966	2.50715	1.43734	0.00012432	0.00134122
60599	Trp53inp1	transformation related protein 53 inducible nuclear protein 1	-1.34958	-1.34958	8.83736	0.000125913	0.00135697
52118	Pvr	poliovirus receptor	2.73185	2.73628	1.68217	0.000179224	0.00187627
244418	Prag1	PEAK1 related kinase activating pseudokinase 1	2.24988	2.2521	2.75825	0.000194733	0.00202211
234267	Gpm6a	glycoprotein m6a	5.11491	5.17668	1.01942	0.000198662	0.00206082
22174	Tyro3	TYRO3 protein tyrosine kinase 3	1.67864	1.67919	3.7077	0.000242532	0.00246354
13653	Egr1	early growth response 1	-1.18851	-1.1891	2.38838	0.000262298	0.00264596
19219	Ptger4	prostaglandin E receptor 4 (subtype EP4)	1.58448	1.58456	6.41366	0.000266382	0.00267662
18754	Prkce	protein kinase C, epsilon	0.867299	0.867363	5.29002	0.000343391	0.00339057
11479	Acvr1b	activin A receptor, type 1B	1.10968	1.11026	2.51263	0.000459118	0.00441416
22330	Vcl	vinculin	1.35551	1.35588	4.09339	0.000563105	0.00533577
277360	Prex1	phosphatidylinositol-3,4,5-trisphosphate-dependent Rac exchange factor 1	1.12077	1.12081	6.37014	0.000580356	0.00545194
16780	Lamb3	laminin, beta 3	1.29556	1.29574	4.64412	0.000644317	0.00597611
22325	Vav2	vav 2 oncogene	-0.874997	-0.875022	6.35438	0.00067407	0.00622392
68050	Akirin1	akirin 1	-0.997041	-0.997065	6.59644	0.000856733	0.00772945
382253	Cdkl5	cyclin-dependent kinase-like 5	1.09763	1.09813	2.4334	0.000935749	0.00833231
13805	Eng	endoglin	3.32504	3.33356	3.65784	0.000999914	0.00882698
16842	Lef1	lymphoid enhancer binding factor 1	-1.01136	-1.01139	6.41247	0.00100518	0.00885062
83397	Akap12	A kinase (PRKA) anchor protein (gravin) 12	-1.02071	-1.02071	8.62887	0.00116703	0.010085
21813	Tgfbr2	transforming growth factor, beta receptor II	-1.01027	-1.01029	6.81963	0.00119104	0.0102407
114715	Spred1	sprouty protein with EVH-1 domain 1, related sequence	3.23987	3.24029	6.80993	0.00125614	0.0107107
20660	Sorl1	sortilin-related receptor, LDLR class A repeats-containing	-1.57249	-1.57384	1.7195	0.0013711	0.011604
20317	Serpinf1	serine (or cysteine) peptidase inhibitor, clade F, member 1	1.3087	1.30938	3.15279	0.00179542	0.0147682
70300	Fuz	fuzzy planar cell polarity protein	-1.12086	-1.12095	4.56401	0.00207168	0.0167582
54712	Plxnc1	plexin C1	1.13866	1.13925	2.8871	0.00226567	0.0182124
11749	Anxa6	annexin A6	0.928058	0.928092	6.39726	0.00226887	0.0182239
14609	Gja1	gap junction protein, alpha 1	2.25929	2.25938	7.68438	0.00227948	0.0182805
20620	Plk2	polo-like kinase 2	-2.12952	-2.13021	2.56523	0.00249991	0.019831
216805	Flcn	folliculin	-0.757338	-0.757374	5.54494	0.00318151	0.0244067
22433	Xbp1	X-box binding protein 1	0.947793	0.947824	6.43226	0.00320617	0.024553
246710	Rhobtb2	Rho-related BTB domain containing 2	-0.779156	-0.779193	5.61761	0.00323225	0.0246667
16779	Lamb2	laminin, beta 2	1.27353	1.2781	0.620542	0.00338753	0.0257367
319939	Tns3	tensin 3	1.32332	1.32344	5.5695	0.00342258	0.0259453
140570	Plxnb2	plexin B2	-1.44454	-1.44471	4.69155	0.0034416	0.0260702
18845	Plxna2	plexin A2	3.56245	3.59139	2.53787	0.00345308	0.0261185
19260	Ptpn22	protein tyrosine phosphatase, non-receptor type 22 (lymphoid)	-1.45193	-1.45355	2.23578	0.00351384	0.0265194
54601	Foxo4	forkhead box O4	-0.832695	-0.832763	4.70988	0.00376707	0.0282641
192197	Bcas3	breast carcinoma amplified sequence 3	-0.940565	-0.940674	4.28145	0.00396282	0.0294952
13860	Eps8	epidermal growth factor receptor pathway substrate 8	-1.34644	-1.34655	4.82405	0.00422707	0.0312352
228564	Frmd5	FERM domain containing 5	1.42619	1.42851	2.6084	0.00440006	0.0323039
77579	Myh10	myosin, heavy polypeptide 10, non-muscle	2.35071	2.35174	4.53401	0.00488247	0.0351161
13003	Vcan	versican	-1.36805	-1.37039	1.10646	0.00528064	0.0375842
20397	Sgpl1	sphingosine phosphate lyase 1	0.916078	0.916175	4.61534	0.00600681	0.0418801
14360	Fyn	Fyn proto-oncogene	-0.799028	-0.799044	6.71068	0.0063117	0.0436495
22339	Vegfa	vascular endothelial growth factor A	1.06853	1.06856	7.39582	0.00684386	0.0469182
57257	Vav3	vav 3 oncogene	-1.23882	-1.23907	3.90524	0.00710203	0.0482761
12721	Coro1a	coronin, actin binding protein 1A	0.826354	0.826357	9.63765	0.00721233	0.0489207
16337	Insr	insulin receptor	5.42419	5.48392	4.08374	0.00727651	0.0492574
68279	Mcoln2	mucolipin 2	-1.76533	-1.76587	3.59347	0.00728119	0.0492574
17250	Abcc1	ATP-binding cassette, sub-family C (CFTR/MRP), member 1	3.01695	3.02797	3.10199	0.00750218	0.0504196
17916	Myo1f	myosin IF	1.12268	1.12343	2.37231	0.00816387	0.054376
234695	Carmil2	capping protein regulator and myosin 1 linker 2	-0.829038	-0.829057	6.59148	0.00882787	0.0583574
12333	Capn1	calpain 1	-1.08474	-1.08481	5.52715	0.00933976	0.0609702
70445	Cd248	CD248 antigen, endosialin	2.54246	2.54628	2.89056	0.0103668	0.0668657
12798	Cnn2	calponin 2	1.64086	1.64125	4.22963	0.0104856	0.0675046
54672	Adgrg3	adhesion G protein-coupled receptor G3	0.862154	0.862171	7.11681	0.0128881	0.0810368
19229	Ptk2b	PTK2 protein tyrosine kinase 2 beta	-0.899793	-0.899806	7.29361	0.0134889	0.0842458
16475	Ajuba	ajuba LIM protein	-2.36881	-2.37471	1.46626	0.0138945	0.0864109
12569	Cdk5r1	cyclin-dependent kinase 5, regulatory subunit 1 (p35)	-0.97957	-0.979835	2.79077	0.0151482	0.0927999
56532	Ripk3	receptor-interacting serine-threonine kinase 3	0.90837	0.908577	3.62754	0.0159785	0.0970166
231532	Arhgap24	Rho GTPase activating protein 24	-2.84944	-2.85085	3.40345	0.0161799	0.0980068
22003	Tpm1	tropomyosin 1, alpha	0.736565	0.736616	5.23465	0.0188636	0.113109
69237	Gtpbp4	GTP binding protein 4	0.756317	0.756331	7.29125	0.0188717	0.113109
24136	Zeb2	zinc finger E-box binding homeobox 2	-0.852973	-0.852982	7.59722	0.0190194	0.113596
231637	Ssh1	slingshot homolog 1 (Drosophila)	2.1983	2.20491	2.13059	0.0203824	0.120403
60533	Cd274	CD274 antigen	0.847284	0.847783	2.31199	0.020464	0.120746
17684	Cited2	Cbp/p300-interacting transactivator, with Glu/Asp-rich carboxy-terminal domain, 2	0.766556	0.766612	5.70389	0.0207135	0.122034
54357	Epb41l4b	erythrocyte membrane protein band 4.1 like 4b	0.963114	0.963127	7.85971	0.0211584	0.124058
18128	Notch1	notch 1	0.756129	0.756162	5.87141	0.0215231	0.125764
17918	Myo5a	myosin VA	1.47497	1.47519	4.65418	0.0223834	0.130123
76454	Fbxo31	F-box protein 31	0.850174	0.85027	4.74319	0.0229052	0.132555
72007	Fndc3b	fibronectin type III domain containing 3B	3.05026	3.08317	2.16754	0.0237137	0.136234
11792	Apex1	apurinic/apyrimidinic endonuclease 1	0.840717	0.840732	7.41601	0.0240957	0.137811
19699	Reln	reelin	-1.99036	-1.99255	1.98874	0.0241467	0.137949
71175	Nipbl	Nipped-B homolog (Drosophila)	-0.75446	-0.754468	7.7887	0.0257195	0.145583
19261	Sirpa	signal-regulatory protein alpha	4.56627	4.66379	0.994989	0.02633	0.148138
12166	Bmpr1a	bone morphogenetic protein receptor, type 1A	1.75155	1.75187	5.56107	0.0269847	0.150882
14645	Glul	glutamate-ammonia ligase (glutamine synthetase)	0.908262	0.908301	6.22465	0.0272226	0.151709
16905	Lmna	lamin A	1.8446	1.85686	1.0694	0.0297785	0.163471
211064	Alkbh1	alkB homolog 1, histone H2A dioxygenase	0.72503	0.72505	6.6244	0.0304807	0.166523
67220	Plekho1	pleckstrin homology domain containing, family O member 1	-0.782626	-0.782653	5.9774	0.0309135	0.168528
14388	Gab1	growth factor receptor bound protein 2-associated protein 1	3.17223	3.29589	1.9524	0.0348193	0.185963
17096	Lyn	LYN proto-oncogene, Src family tyrosine kinase	-0.776071	-0.776089	6.71262	0.0376816	0.198662
17101	Lyst	lysosomal trafficking regulator	-0.868478	-0.868501	6.45995	0.0407174	0.212698
17319	Mif	macrophage migration inhibitory factor (glycosylation-inhibiting factor)	0.829914	0.829921	8.75374	0.0413317	0.21503
18761	Prkcq	protein kinase C, theta	1.00599	1.0066	2.12342	0.0448184	0.229201
17242	Mdk	midkine	0.788033	0.788631	1.87432	0.046966	0.238176
12802	Cnr2	cannabinoid receptor 2 (macrophage)	1.20331	1.20821	1.39084	0.0483386	0.24395
52392	D1Ertd622e	DNA segment, Chr 1, ERATO Doi 622, expressed	2.50725	2.50942	3.76495	0.0495444	0.249034
58194	Sh3kbp1	SH3-domain kinase binding protein 1	-0.690752	-0.690765	6.84911	0.0507176	0.254308
18227	Nr4a2	nuclear receptor subfamily 4, group A, member 2	1.45388	1.45896	1.68056	0.0509321	0.255134
20303	Ccl4	chemokine (C-C motif) ligand 4	-1.86434	-2.21084	-0.359226	0.0513045	0.256498
19141	Lgmn	legumain	-0.789134	-0.789181	5.21015	0.0584074	0.285056
14828	Hspa5	heat shock protein 5	0.692292	0.692296	9.05897	0.0585296	0.285381
11674	Aldoa	aldolase A, fructose-bisphosphate	0.808863	0.808872	8.53635	0.0588785	0.286401
20969	Sdc1	syndecan 1	1.2215	1.22171	4.22201	0.0600718	0.290688
14585	Gfra1	glial cell line derived neurotrophic factor family receptor alpha 1	1.67146	1.6717	5.97659	0.068216	0.322335
14082	Fadd	Fas (TNFRSF6)-associated via death domain	-0.691798	-0.691959	3.369	0.0700901	0.330582
170822	Usp33	ubiquitin specific peptidase 33	0.731958	0.732002	5.51156	0.0704276	0.331715
73710	Tubb2b	tubulin, beta 2B class IIB	1.64497	1.65017	3.42769	0.071086	0.33359
16452	Jak2	Janus kinase 2	-0.680178	-0.68021	5.55559	0.0797671	0.365787
217124	Ppp1r9b	protein phosphatase 1, regulatory subunit 9B	0.893924	0.893986	6.06495	0.0812551	0.371612
20909	Stx4a	syntaxin 4A (placental)	-0.650438	-0.65049	4.81042	0.0827843	0.376924
15212	Hexb	hexosaminidase B	-0.708963	-0.709021	4.75906	0.0858199	0.388845
50931	Il27ra	interleukin 27 receptor, alpha	-0.79379	-0.793974	3.31567	0.0926529	0.413589
78885	Coro7	coronin 7	-0.676668	-0.676677	7.26632	0.0976802	0.432346
16423	Cd47	CD47 antigen (Rh-related antigen, integrin-associated signal transducer)	0.695737	0.695751	7.06426	0.0996302	0.43924
230979	Tnfrsf14	tumor necrosis factor receptor superfamily, member 14 (herpesvirus entry mediator)	-0.684156	-0.684332	3.18952	0.10094	0.443815
17127	Smad3	SMAD family member 3	0.881874	0.882612	2.22883	0.109402	0.473344
12505	Cd44	CD44 antigen	-0.732418	-0.732473	5.148	0.111292	0.480671
20947	Swap70	SWA-70 protein	-0.651597	-0.651614	6.65469	0.11867	0.504194
14714	Gnrh1	gonadotropin releasing hormone 1	-0.68136	-0.682142	0.899769	0.119247	0.506073
77125	Il33	interleukin 33	-0.712921	-0.713167	2.98211	0.119376	0.50641
266632	Irak4	interleukin-1 receptor-associated kinase 4	-0.638606	-0.638692	4.11001	0.131925	0.547852
12043	Bcl2	B cell leukemia/lymphoma 2	1.0211	1.02168	4.05673	0.139273	0.568529
19305	Pex5	peroxisomal biogenesis factor 5	-0.637336	-0.63738	5.04396	0.140895	0.57394
20354	Sema4d	sema domain, immunoglobulin domain (Ig), transmembrane domain (TM) and short cytoplasmic domain, (semaphorin) 4D	-0.655156	-0.655196	5.39953	0.144002	0.584042
68585	Rtn4	reticulon 4	0.61299	0.613004	6.92437	0.15063	0.605176
12317	Calr	calreticulin	0.621645	0.621648	9.02165	0.15167	0.608177
110168	Gpr18	G protein-coupled receptor 18	0.69471	0.694861	3.25577	0.153748	0.614813
22242	Umod	uromodulin	0.743179	0.743311	4.37151	0.154894	0.618429
23912	Rhof	ras homolog family member F (in filopodia)	0.765307	0.766352	1.93981	0.162407	0.641688
15519	Hsp90aa1	heat shock protein 90, alpha (cytosolic), class A member 1	0.628043	0.628045	10.2979	0.166064	0.651605
13138	Dag1	dystroglycan 1	0.655434	0.655749	3.3157	0.170337	0.66506
105855	Nckap1l	NCK associated protein 1 like	-0.612473	-0.612478	8.10476	0.178417	0.686666
16776	Lama5	laminin, alpha 5	-1.19521	-1.19535	2.29553	0.187135	0.712697
16367	Irs1	insulin receptor substrate 1	-0.660226	-0.660274	4.88104	0.189312	0.718614
12752	Cln3	ceroid lipofuscinosis, neuronal 3, juvenile (Batten, Spielmeyer-Vogt disease)	-0.610716	-0.61086	3.27501	0.191627	0.724048
14775	Gpx1	glutathione peroxidase 1	0.606986	0.606995	7.62902	0.192931	0.727235
14595	B4galt1	UDP-Gal:betaGlcNAc beta 1,4- galactosyltransferase, polypeptide 1	-0.6161	-0.616114	6.64295	0.195135	0.733654
18846	Plxna3	plexin A3	1.59026	1.49416	1.7337	0.196132	0.735806
170758	Rac3	RAS-related C3 botulinum substrate 3	-0.626574	-0.626975	1.86811	0.199537	0.746098
140810	Ttbk2	tau tubulin kinase 2	-0.599452	-0.599518	4.30367	0.207169	0.76819
216560	Wdpcp	WD repeat containing planar cell polarity effector	-0.599751	-0.599934	2.87215	0.227574	0.82563
76088	Dock8	dedicator of cytokinesis 8	-0.596366	-0.596378	6.83132	0.233584	0.844043
72349	Dusp3	dual specificity phosphatase 3 (vaccinia virus phosphatase VH1-related)	-0.629888	-0.63031	2.55085	0.235433	0.848733
52822	Rufy3	RUN and FYVE domain containing 3	0.590657	0.590692	5.54504	0.237789	0.855124
94352	Loxl2	lysyl oxidase-like 2	0.592179	0.593538	0.8269	0.238217	0.855466
52662	Ldlrad4	low density lipoprotein receptor class A domain containing 4	-0.585233	-0.58531	3.99845	0.249469	0.886241
69807	Trim32	tripartite motif-containing 32	0.577851	0.57795	4.19564	0.263091	0.924038
11596	Ager	advanced glycosylation end product-specific receptor	0.574036	0.574723	1.24607	0.268748	0.936233
11881	Arsb	arylsulfatase B	-0.567157	-0.567329	3.20631	0.279369	0.965034
71709	Syde1	synapse defective 1, Rho GTPase, homolog 1 (C. elegans)	-0.573696	-0.573845	3.1253	0.281062	0.969575
269473	Lrig2	leucine-rich repeats and immunoglobulin-like domains 2	-0.572693	-0.572725	5.32705	0.284753	0.979669
14745	Lpar1	lysophosphatidic acid receptor 1	1.82402	1.85735	2.47243	0.289442	0.992138
219140	Spata13	spermatogenesis associated 13	0.551396	0.551407	6.96983	0.294289	1
238871	Pde4d	phosphodiesterase 4D, cAMP specific	-0.552284	-0.552473	3.01953	0.295315	1
76709	Arpc2	actin related protein 2/3 complex, subunit 2	0.576418	0.576428	7.23836	0.303317	1
18003	Nedd9	neural precursor cell expressed, developmentally down-regulated gene 9	-0.554976	-0.55498	8.24	0.303896	1
22084	Tsc2	tuberous sclerosis 2	-0.568469	-0.568496	5.58645	0.315303	1
108911	Rcc2	regulator of chromosome condensation 2	0.560421	0.560423	9.7206	0.321099	1
75458	Cklf	chemokine-like factor	-0.554109	-0.554163	4.45856	0.335457	1
58208	Bcl11b	B cell leukemia/lymphoma 11B	0.569656	0.5697	4.99349	0.343394	1
171486	Cd99l2	CD99 antigen-like 2	0.538625	0.539165	2.96303	0.34408	1
14537	Gcnt1	glucosaminyl (N-acetyl) transferase 1, core 2	0.49187	0.492537	2.59302	0.349585	1
72461	Prcp	prolylcarboxypeptidase (angiotensinase C)	0.520517	0.52055	5.37912	0.350747	1
53618	Fut8	fucosyltransferase 8	0.5515	0.551518	6.49435	0.351444	1
23789	Coro1b	coronin, actin binding protein 1B	-0.546634	-0.546644	6.89442	0.356275	1
74192	Arpc5l	actin related protein 2/3 complex, subunit 5-like	-0.540485	-0.54049	8.09096	0.359747	1
66725	Lrrk2	leucine-rich repeat kinase 2	-0.505855	-0.505876	5.30997	0.370834	1
20901	Strap	serine/threonine kinase receptor associated protein	0.552323	0.55233	7.74661	0.373367	1
20586	Smarca4	SWI/SNF related, matrix associated, actin dependent regulator of chromatin, subfamily a, member 4	-0.512432	-0.512434	9.45813	0.39064	1
12476	Cd151	CD151 antigen	-0.546531	-0.54661	3.92249	0.392432	1
107338	Gbf1	golgi-specific brefeldin A-resistance factor 1	-0.54098	-0.540998	6.11677	0.39759	1
66214	Rgcc	regulator of cell cycle	0.600637	0.600876	3.97315	0.403965	1
56876	Nsmf	NMDA receptor synaptonuclear signaling and neuronal migration factor	-0.525151	-0.525211	4.07589	0.404722	1
75687	Fam65a	family with sequence similarity 65, member A	-0.486496	-0.486572	3.77103	0.410912	1
18438	P2rx4	purinergic receptor P2X, ligand-gated ion channel 4	0.482634	0.482795	2.94887	0.415923	1
170942	Erdr1	erythroid differentiation regulator 1	0.436677	0.436685	7.55031	0.418389	1
15370	Nr4a1	nuclear receptor subfamily 4, group A, member 1	0.787517	0.787474	1.89993	0.419597	1
76089	Rapgef2	Rap guanine nucleotide exchange factor (GEF) 2	0.479352	0.479439	4.12422	0.422884	1
20352	Sema4b	sema domain, immunoglobulin domain (Ig), transmembrane domain (TM) and short cytoplasmic domain, (semaphorin) 4B	-0.484344	-0.484365	5.72099	0.429165	1
68703	Rere	arginine glutamic acid dipeptide (RE) repeats	0.472957	0.472972	6.12286	0.433128	1
18996	Pou4f1	POU domain, class 4, transcription factor 1	0.721507	0.728748	1.20833	0.433559	1
259302	Srgap3	SLIT-ROBO Rho GTPase activating protein 3	-1.31111	-1.30579	2.13723	0.44252	1
104831	Ptpn23	protein tyrosine phosphatase, non-receptor type 23	-0.512493	-0.512578	3.72749	0.44422	1
19143	St14	suppression of tumorigenicity 14 (colon carcinoma)	0.516432	0.516509	4.34239	0.450769	1
12257	Tspo	translocator protein	-0.480201	-0.480228	5.30418	0.454643	1
12261	C1qbp	complement component 1, q subcomponent binding protein	0.466423	0.466434	7.06156	0.461563	1
70568	Cpne3	copine III	-0.505562	-0.505577	6.19725	0.464648	1
26365	Ceacam1	carcinoembryonic antigen-related cell adhesion molecule 1	-0.453294	-0.453349	4.14075	0.47121	1
73139	Cenpv	centromere protein V	0.38065	0.380783	2.38411	0.47697	1
12568	Cdk5	cyclin-dependent kinase 5	-0.52557	-0.525608	4.88274	0.477609	1
22340	Vegfb	vascular endothelial growth factor B	-0.470894	-0.47098	3.75642	0.478071	1
67771	Arpc5	actin related protein 2/3 complex, subunit 5	0.489647	0.489651	8.51155	0.488107	1
56717	Mtor	mechanistic target of rapamycin (serine/threonine kinase)	0.414936	0.414938	8.73984	0.497746	1
14026	Evl	Ena-vasodilator stimulated phosphoprotein	0.426738	0.426748	6.6066	0.499768	1
17257	Mecp2	methyl CpG binding protein 2	-0.51717	-0.517189	5.90827	0.513731	1
230233	Ikbkap	inhibitor of kappa light polypeptide enhancer in B cells, kinase complex-associated protein	0.510794	0.510805	7.11937	0.521164	1
26397	Map2k3	mitogen-activated protein kinase kinase 3	-0.453693	-0.453737	4.67911	0.524405	1
22051	Trip6	thyroid hormone receptor interactor 6	-0.458412	-0.458584	2.52674	0.528823	1
74048	Vsir	V-set immunoregulatory receptor	0.608957	0.609	2.36536	0.529032	1
77044	Arid2	AT rich interactive domain 2 (ARID, RFX-like)	-0.517889	-0.517897	7.09068	0.530477	1
21927	Tnfaip1	tumor necrosis factor, alpha-induced protein 1 (endothelial)	0.460083	0.460147	4.29097	0.535158	1
12484	Cd24a	CD24a antigen	-0.509671	-0.509671	11.1658	0.536028	1
12028	Bax	BCL2-associated X protein	0.521458	0.521479	6.02568	0.537333	1
56048	Lgals8	lectin, galactose binding, soluble 8	-0.480913	-0.480932	5.77259	0.541247	1
22241	Ulk1	unc-51 like kinase 1	-0.489921	-0.48996	4.842	0.561815	1
19302	Pex2	peroxisomal biogenesis factor 2	-0.480913	-0.480937	5.54463	0.56303	1
21752	Tert	telomerase reverse transcriptase	0.34615	0.346611	1.21555	0.567532	1
66610	Abi3	ABI gene family, member 3	-0.416871	-0.41689	5.54762	0.571458	1
18753	Prkcd	protein kinase C, delta	-0.46119	-0.4612	6.78123	0.575649	1
15289	Hmgb1	high mobility group box 1	0.518795	0.518796	11.1048	0.576427	1
268882	Fbxo45	F-box protein 45	0.494609	0.494635	5.64931	0.577955	1
230073	Ddx58	DEAD (Asp-Glu-Ala-Asp) box polypeptide 58	-0.354286	-0.354332	4.46991	0.595283	1
52028	Bbs1	Bardet-Biedl syndrome 1 (human)	0.343997	0.34436	1.40203	0.595995	1
108686	Ccdc88a	coiled coil domain containing 88A	0.433568	0.433583	6.04923	0.596016	1
85305	Kars	lysyl-tRNA synthetase	0.485403	0.48541	7.58691	0.596513	1
237542	Osbpl8	oxysterol binding protein-like 8	-0.444414	-0.444418	8.11589	0.59725	1
240752	Pik3c2b	phosphoinositide-3-kinase, class 2, beta polypeptide	-0.436251	-0.436283	5.01887	0.612485	1
18550	Furin	furin (paired basic amino acid cleaving enzyme)	-0.364097	-0.364171	3.34658	0.614747	1
226352	Epb41l5	erythrocyte membrane protein band 4.1 like 5	-0.498861	-0.498896	5.04264	0.616003	1
52014	Nus1	NUS1 dehydrodolichyl diphosphate synthase subunit	0.472456	0.472474	6.2323	0.616478	1
16563	Kif2a	kinesin family member 2A	0.477607	0.477624	6.12285	0.634414	1
16172	Il17ra	interleukin 17 receptor A	0.421004	0.42101	7.41617	0.638315	1
20085	Rps19	ribosomal protein S19	0.396784	0.396785	10.3707	0.639608	1
16149	Cd74	CD74 antigen (invariant polypeptide of major histocompatibility complex, class II antigen-associated)	0.300979	0.301135	5.19098	0.641739	1
93840	Vangl2	vang-like 2 (van gogh, Drosophila)	-0.258951	-0.259102	2.65547	0.641966	1
67338	Rffl	ring finger and FYVE like domain containing protein	0.394615	0.394688	4.05973	0.652173	1
11352	Abl2	v-abl Abelson murine leukemia viral oncogene 2 (arg, Abelson-related gene)	0.474335	0.474346	6.80794	0.65323	1
17524	Mpp1	membrane protein, palmitoylated	-0.370549	-0.370559	6.46566	0.661974	1
11857	Arhgdib	Rho, GDP dissociation inhibitor (GDI) beta	0.452754	0.452757	8.53473	0.673422	1
19252	Dusp1	dual specificity phosphatase 1	-0.391494	-0.391703	2.15262	0.678184	1
57784	Bin3	bridging integrator 3	-0.467911	-0.467942	5.1674	0.678635	1
77582	Mboat7	membrane bound O-acyltransferase domain containing 7	-0.47106	-0.471105	4.70658	0.679722	1
20963	Syk	spleen tyrosine kinase	-0.354952	-0.354954	8.72627	0.683356	1
74653	Pomk	protein-O-mannose kinase	-0.42192	-0.422052	2.92658	0.683575	1
193385	Fam65b	family with sequence similarity 65, member B	0.247443	0.247451	6.75506	0.686799	1
57778	Fmnl1	formin-like 1	-0.400668	-0.40068	6.2625	0.688811	1
105352	Dusp22	dual specificity phosphatase 22	-0.446324	-0.446389	3.98861	0.692679	1
320664	Cass4	Cas scaffolding protein family member 4	0.207101	0.207166	4.33212	0.702632	1
27279	Tnfrsf12a	tumor necrosis factor receptor superfamily, member 12a	-0.354234	-0.354507	1.61807	0.715777	1
14766	Adgrg1	adhesion G protein-coupled receptor G1	-0.419854	-0.419867	6.38303	0.720139	1
19240	Tmsb10	thymosin, beta 10	0.356743	0.356748	7.48864	0.731773	1
380916	Lrch1	leucine-rich repeats and calponin homology (CH) domain containing 1	-0.474977	-0.475	5.54068	0.745937	1
140579	Elmo2	engulfment and cell motility 2	-0.425407	-0.42543	5.31345	0.751056	1
19243	Ptp4a1	protein tyrosine phosphatase 4a1	0.440025	0.440036	6.78897	0.754895	1
17387	Mmp14	matrix metallopeptidase 14 (membrane-inserted)	-0.215988	-0.215836	4.96354	0.763123	1
11426	Macf1	microtubule-actin crosslinking factor 1	-0.4054	-0.405402	8.9307	0.763124	1
22346	Vhl	von Hippel-Lindau tumor suppressor	-0.46973	-0.469771	4.76689	0.776418	1
192157	Socs7	suppressor of cytokine signaling 7	-0.48583	-0.485847	5.95114	0.779617	1
21803	Tgfb1	transforming growth factor, beta 1	-0.389194	-0.389203	6.7904	0.781564	1
230738	Zc3h12a	zinc finger CCCH type containing 12A	-0.312559	-0.312621	3.51785	0.783246	1
19823	Rnf7	ring finger protein 7	0.444442	0.444451	7.0167	0.789585	1
12145	Cxcr5	chemokine (C-X-C motif) receptor 5	0.156114	0.156118	3.12581	0.789588	1
263803	Pkn3	protein kinase N3	-0.256918	-0.257031	2.56587	0.805721	1
69288	Rhobtb1	Rho-related BTB domain containing 1	-0.141586	-0.14146	2.69084	0.806431	1
11502	Adam9	a disintegrin and metallopeptidase domain 9 (meltrin gamma)	0.410755	0.410797	4.70729	0.80987	1
103742	Mien1	migration and invasion enhancer 1	-0.410522	-0.410552	5.01853	0.815093	1
69601	Dab2ip	disabled 2 interacting protein	0.211426	0.211441	5.30265	0.81523	1
68667	Trpm4	transient receptor potential cation channel, subfamily M, member 4	0.233081	0.233217	1.44615	0.820791	1
18613	Pecam1	platelet/endothelial cell adhesion molecule 1	-0.176238	-0.176243	6.45685	0.829739	1
13728	Mark2	MAP/microtubule affinity regulating kinase 2	-0.383709	-0.383725	5.84489	0.82984	1
72404	Wdr44	WD repeat domain 44	-0.356799	-0.356848	4.04	0.832997	1
15587	Hyal2	hyaluronoglucosaminidase 2	0.330412	0.330506	3.25141	0.834026	1
17260	Mef2c	myocyte enhancer factor 2C	-0.438939	-0.438944	7.80135	0.835434	1
100169	Phactr4	phosphatase and actin regulator 4	-0.316663	-0.316714	3.76782	0.835854	1
20302	Ccl3	chemokine (C-C motif) ligand 3	-0.173305	-0.195944	0.93834	0.836053	1
209462	Hace1	HECT domain and ankyrin repeat containing, E3 ubiquitin protein ligase 1	-0.405979	-0.406005	5.043	0.838177	1
239528	Ago2	argonaute RISC catalytic subunit 2	-0.367756	-0.367764	6.70285	0.851865	1
244895	Peak1	pseudopodium-enriched atypical kinase 1	-0.359293	-0.359354	3.85649	0.852403	1
20778	Scarb1	scavenger receptor class B, member 1	0.133302	0.133323	5.06638	0.853242	1
11501	Adam8	a disintegrin and metallopeptidase domain 8	-0.195504	-0.195685	1.48224	0.855959	1
24071	Synj2bp	synaptojanin 2 binding protein	0.282974	0.28299	5.92363	0.856978	1
104836	Cbll1	Casitas B-lineage lymphoma-like 1	-0.301584	-0.301615	4.5069	0.86564	1
445007	Nup85	nucleoporin 85	0.373681	0.373687	7.22309	0.865646	1
20300	Ccl25	chemokine (C-C motif) ligand 25	-0.377549	-0.377598	4.08324	0.865946	1
211770	Trib1	tribbles pseudokinase 1	-0.0964522	-0.0964995	3.84527	0.870787	1
22121	Rpl13a	ribosomal protein L13A	0.399474	0.399487	6.3992	0.877239	1
17869	Myc	myelocytomatosis oncogene	0.114013	0.114016	6.91954	0.87757	1
16202	Ilk	integrin linked kinase	-0.443856	-0.443876	5.65089	0.877752	1
16412	Itgb1	integrin beta 1 (fibronectin receptor beta)	0.35003	0.350038	7.09223	0.879448	1
26395	Map2k1	mitogen-activated protein kinase kinase 1	0.461565	0.461587	5.90253	0.881023	1
12488	Cd2ap	CD2-associated protein	0.458252	0.458266	6.47456	0.884127	1
11947	Atp5b	ATP synthase, H+ transporting mitochondrial F1 complex, beta subunit	0.381937	0.381938	10.2044	0.885628	1
14673	Gna12	guanine nucleotide binding protein, alpha 12	0.357003	0.357029	5.1297	0.887598	1
18578	Pde4b	phosphodiesterase 4B, cAMP specific	0.132105	0.132109	6.01711	0.888122	1
26417	Mapk3	mitogen-activated protein kinase 3	-0.379454	-0.379494	4.5067	0.892319	1
14385	Slc37a4	solute carrier family 37 (glucose-6-phosphate transporter), member 4	-0.308618	-0.308663	4.13562	0.896317	1
13645	Egf	epidermal growth factor	-0.21273	-0.212873	2.17686	0.915718	1
170756	Slc8b1	solute carrier family 8 (sodium/lithium/calcium exchanger), member B1	-0.194383	-0.19443	3.20638	0.918317	1
78937	Avl9	AVL9 cell migration associated	-0.39568	-0.395693	6.17685	0.920035	1
16170	Il16	interleukin 16	-0.207588	-0.20759	7.46735	0.923282	1
74747	Ddit4	DNA-damage-inducible transcript 4	0.224673	0.224681	6.14858	0.923743	1
16952	Anxa1	annexin A1	0.089411	0.0894113	4.70677	0.924236	1
12520	Cd81	CD81 antigen	0.292331	0.292339	6.90001	0.924359	1
76816	Sdccag8	serologically defined colon cancer antigen 8	-0.309148	-0.309178	4.53858	0.925477	1
21936	Tnfrsf18	tumor necrosis factor receptor superfamily, member 18	0.256113	0.256162	3.84633	0.925564	1
30955	Pik3cg	phosphoinositide-3-kinase, catalytic, gamma polypeptide	-0.209314	-0.209319	6.46398	0.927677	1
94184	Pdxdc1	pyridoxal-dependent decarboxylase domain containing 1	-0.358347	-0.358358	6.27274	0.93548	1
101489	Ric8a	RIC8 guanine nucleotide exchange factor A	0.431769	0.431784	6.16059	0.935925	1
74347	Tldc1	TBC/LysM associated domain containing 1	0.117594	0.117722	1.47684	0.940693	1
72341	Elp6	elongator acetyltransferase complex subunit 6	0.380121	0.380183	4.02748	0.941478	1
18826	Lcp1	lymphocyte cytosolic protein 1	0.342746	0.342748	8.92112	0.942042	1
22059	Trp53	transformation related protein 53	-0.237286	-0.237293	6.34438	0.946562	1
19015	Ppard	peroxisome proliferator activator receptor delta	0.226922	0.227023	2.51137	0.946798	1
18015	Nf1	neurofibromin 1	0.037111	0.0371215	4.78282	0.948352	1
230917	Tmem201	transmembrane protein 201	0.233675	0.23369	5.31883	0.94979	1
214812	Zfp609	zinc finger protein 609	0.265222	0.265274	3.74944	0.950047	1
69216	Svbp	small vasohibin binding protein	-0.302831	-0.302877	4.03471	0.954371	1
20971	Sdc4	syndecan 4	0.191231	0.191232	8.46895	0.959284	1
224650	Anks1	ankyrin repeat and SAM domain containing 1	0.219225	0.219235	5.73408	0.960729	1
56349	Net1	neuroepithelial cell transforming gene 1	0.276764	0.276774	6.06766	0.96226	1
22627	Ywhae	tyrosine 3-monooxygenase/tryptophan 5-monooxygenase activation protein, epsilon polypeptide	0.269292	0.269295	7.781	0.963117	1
12775	Ccr7	chemokine (C-C motif) receptor 7	0.0756795	0.075692	4.00926	0.964051	1
19271	Ptprj	protein tyrosine phosphatase, receptor type, J	0.0295835	0.0295865	6.6588	0.968071	1
14751	Gpi1	glucose phosphate isomerase 1	0.293415	0.293417	8.26834	0.968812	1
332397	Nanos1	nanos homolog 1 (Drosophila)	-0.185219	-0.185288	2.6782	0.969444	1
70834	Spag9	sperm associated antigen 9	-0.378999	-0.379005	7.01725	0.970539	1
16401	Itga4	integrin alpha 4	-0.10433	-0.104331	7.847	0.970659	1
217331	Unk	unkempt family zinc finger	-0.33193	-0.331942	5.97885	0.974639	1
13144	Dapk3	death-associated protein kinase 3	-0.385361	-0.385398	4.64804	0.974949	1
15461	Hras	Harvey rat sarcoma virus oncogene	0.266551	0.266576	4.79241	0.97563	1
68606	Ppm1f	protein phosphatase 1F (PP2C domain containing)	0.0957194	0.0957242	5.98266	0.975726	1
18706	Pik3ca	phosphatidylinositol 3-kinase, catalytic, alpha polypeptide	-0.384264	-0.384271	6.94455	0.97603	1
102774	Bbs4	Bardet-Biedl syndrome 4 (human)	-0.142983	-0.143035	2.66224	0.976136	1
68146	Arl13b	ADP-ribosylation factor-like 13B	0.0492839	0.0492952	4.02598	0.976512	1
16414	Itgb2	integrin beta 2	0.278519	0.278543	4.86799	0.976802	1
360216	Zranb1	zinc finger, RAN-binding domain containing 1	-0.362515	-0.362527	6.20398	0.976845	1
20874	Slk	STE20-like kinase	0.340112	0.340119	7.02453	0.977639	1
19245	Ptp4a3	protein tyrosine phosphatase 4a3	-0.118018	-0.118019	7.9043	0.978553	1
246179	Fktn	fukutin	-0.217855	-0.21789	3.80899	0.979402	1
269878	Megf8	multiple EGF-like-domains 8	0.0144517	0.014967	0.409712	0.979622	1
17938	Naca	nascent polypeptide-associated complex alpha polypeptide	0.345831	0.345833	9.58055	0.980736	1
320271	Scai	suppressor of cancer cell invasion	-0.318882	-0.318896	5.56634	0.981191	1
13601	Ecm1	extracellular matrix protein 1	-0.107516	-0.107633	1.19551	0.981304	1
171207	Arhgap4	Rho GTPase activating protein 4	-0.263236	-0.26324	7.14306	0.982167	1
106512	Gpsm3	G-protein signalling modulator 3 (AGS3-like, C. elegans)	-0.181517	-0.181536	4.44113	0.984126	1
67903	Gipc1	GIPC PDZ domain containing family, member 1	-0.342178	-0.342205	4.91395	0.985086	1
12331	Cap1	CAP, adenylate cyclase-associated protein 1 (yeast)	0.327496	0.327499	8.30755	0.985423	1
18634	Pex7	peroxisomal biogenesis factor 7	0.317682	0.317701	5.40224	0.985894	1
230098	Arhgef39	Rho guanine nucleotide exchange factor (GEF) 39	-0.290142	-0.29016	5.11987	0.986131	1
18710	Pik3r3	phosphatidylinositol 3 kinase, regulatory subunit, polypeptide 3 (p55)	-0.0348749	-0.0348688	1.80305	0.986256	1
22341	Vegfc	vascular endothelial growth factor C	-0.012314	-0.0123079	3.34588	0.98708	1
79264	Krit1	KRIT1, ankyrin repeat containing	-0.335648	-0.335655	6.84393	0.988279	1
30957	Mapk8ip3	mitogen-activated protein kinase 8 interacting protein 3	-0.335892	-0.3359	6.54949	0.989465	1
74012	Rap2b	RAP2B, member of RAS oncogene family	-0.0395098	-0.0395137	4.27964	0.989944	1
51886	Fubp1	far upstream element (FUSE) binding protein 1	0.326886	0.326888	8.91977	0.990081	1
68767	Washc1	WASH complex subunit 1	-0.363943	-0.363964	5.26225	0.990092	1
117149	Tirap	toll-interleukin 1 receptor (TIR) domain-containing adaptor protein	0.00833654	0.00839056	3.06925	0.990493	1
20737	Spn	sialophorin	-0.140942	-0.140943	7.95441	0.991081	1
18854	Pml	promyelocytic leukemia	-0.0381175	-0.0381187	5.9989	0.992538	1
240641	Kif20b	kinesin family member 20B	0.315226	0.315231	7.22826	0.99262	1
18293	Ogdh	oxoglutarate (alpha-ketoglutarate) dehydrogenase (lipoamide)	-0.294845	-0.294852	6.69029	0.992802	1
211986	Tmem18	transmembrane protein 18	-0.100238	-0.100238	4.87627	0.993011	1
24064	Spry2	sprouty homolog 2 (Drosophila)	-0.171488	-0.171516	3.70021	0.99313	1
14694	Rack1	receptor for activated C kinase 1	0.208964	0.208964	10.5472	0.993322	1
140580	Elmo1	engulfment and cell motility 1	0.339944	0.339953	6.62752	0.993381	1
23790	Coro1c	coronin, actin binding protein 1C	0.219381	0.219386	6.87364	0.993542	1
101540	Prkd2	protein kinase D2	-0.0408542	-0.0408566	5.90782	0.993676	1
56233	Hdac7	histone deacetylase 7	0.145925	0.145927	7.46701	0.993705	1
18222	Numb	numb homolog (Drosophila)	-0.236275	-0.236301	4.40305	0.993722	1
56637	Gsk3b	glycogen synthase kinase 3 beta	-0.243454	-0.243462	6.22027	0.993932	1
11816	Apoe	apolipoprotein E	0.053254	0.0532607	4.19803	0.994573	1
68743	Anln	anillin, actin binding protein	0.205789	0.205794	6.68016	0.995142	1
97165	Hmgb2	high mobility group box 2	0.365544	0.365545	10.207	0.9952	1
18708	Pik3r1	phosphatidylinositol 3-kinase, regulatory subunit, polypeptide 1 (p85 alpha)	-0.0192286	-0.0192265	7.12159	0.995742	1
17886	Myh9	myosin, heavy polypeptide 9, non-muscle	0.293567	0.293568	9.12529	0.995841	1
17188	Maz	MYC-associated zinc finger protein (purine-binding transcription factor)	-0.382809	-0.382812	8.38124	0.996301	1
22682	Zfand5	zinc finger, AN1-type domain 5	0.329404	0.329412	6.7674	0.99636	1
20868	Stk10	serine/threonine kinase 10	0.173355	0.173359	6.54154	0.996505	1
105782	Scrib	scribbled planar cell polarity	-0.305664	-0.305669	6.95515	0.996622	1
12913	Creb3	cAMP responsive element binding protein 3	-0.190949	-0.190975	3.99878	0.996633	1
246177	Myo1g	myosin IG	0.303208	0.303215	6.92944	0.996648	1
223255	Stk24	serine/threonine kinase 24	0.276151	0.276157	6.945	0.996798	1
192176	Flna	filamin, alpha	0.30427	0.304272	8.57563	0.997099	1
11789	Apc	adenomatosis polyposis coli	0.257869	0.257875	6.89638	0.997117	1
19354	Rac2	RAS-related C3 botulinum substrate 2	-0.0940373	-0.0940383	7.88223	0.997233	1
20848	Stat3	signal transducer and activator of transcription 3	-0.185323	-0.185332	5.56695	0.997883	1
17698	Msn	moesin	-0.0452299	-0.0452303	8.07096	0.998161	1
242687	Wasf2	WAS protein family, member 2	-0.217411	-0.217415	6.9619	0.998178	1
59009	Sh3rf1	SH3 domain containing ring finger 1	-0.141444	-0.141458	4.69552	0.998234	1
18786	Plaa	phospholipase A2, activating protein	0.348723	0.34873	7.12645	0.998593	1
15205	Hes1	hairy and enhancer of split 1 (Drosophila)	-0.126662	-0.126671	4.64673	0.9986	1
11920	Atm	ataxia telangiectasia mutated	0.262016	0.26202	7.21215	0.998933	1
75296	Fgfr1op	Fgfr1 oncogene partner	-0.301839	-0.301847	6.39897	0.998942	1
237860	Ssh2	slingshot homolog 2 (Drosophila)	0.115317	0.115319	7.35037	0.998944	1
20850	Stat5a	signal transducer and activator of transcription 5A	-0.0425038	-0.0425074	4.72238	0.999001	1
70584	Pak4	p21 protein (Cdc42/Rac)-activated kinase 4	0.165065	0.165093	3.7997	0.999062	1
23991	Cib1	calcium and integrin binding 1 (calmyrin)	0.197545	0.197557	5.13929	0.999142	1
17874	Myd88	myeloid differentiation primary response gene 88	-0.130848	-0.130862	4.58128	0.999211	1
70415	Stk26	serine/threonine kinase 26	-0.0634274	-0.0634317	5.9014	0.999289	1
16413	Itgb1bp1	integrin beta 1 binding protein 1	-0.209568	-0.209585	4.89911	0.999362	1
13722	Aimp1	aminoacyl tRNA synthetase complex-interacting multifunctional protein 1	0.301617	0.301627	6.44865	0.999368	1
19264	Ptprc	protein tyrosine phosphatase, receptor type, C	-0.157003	-0.157004	8.71136	0.999389	1
228880	Zmynd8	zinc finger, MYND-type containing 8	-0.204117	-0.204122	6.77583	0.999425	1
56715	Rabgef1	RAB guanine nucleotide exchange factor (GEF) 1	-0.217704	-0.217743	3.6868	0.999437	1
66313	Smurf2	SMAD specific E3 ubiquitin protein ligase 2	-0.293899	-0.293914	5.42603	0.999507	1
23938	Map2k5	mitogen-activated protein kinase kinase 5	-0.303946	-0.303968	5.03643	0.999512	1
19108	Prkx	protein kinase, X-linked	-0.107569	-0.107579	4.6917	0.999518	1
67767	Jagn1	jagunal homolog 1	0.206106	0.206126	4.81392	0.999531	1
56484	Foxo3	forkhead box O3	-0.257695	-0.257703	6.22219	0.999545	1
235626	Setd2	SET domain containing 2	-0.259134	-0.259137	7.50361	0.999553	1
208727	Hdac4	histone deacetylase 4	0.074775	0.0747803	5.01779	0.999567	1
71878	Fam83d	family with sequence similarity 83, member D	0.207172	0.207191	4.8093	0.999573	1
16800	Arhgef2	rho/rac guanine nucleotide exchange factor (GEF) 2	0.208213	0.208217	6.85613	0.999573	1
20401	Sh3bp1	SH3-domain binding protein 1	0.158684	0.158692	5.57061	0.999574	1
232341	Wnk1	WNK lysine deficient protein kinase 1	-0.19802	-0.198022	8.13802	0.999644	1
77006	Ddrgk1	DDRGK domain containing 1	-0.339632	-0.339647	5.74679	0.999648	1
19303	Pxn	paxillin	0.073593	0.0735992	5.1465	0.999697	1
15185	Hdac6	histone deacetylase 6	0.0537227	0.0537292	4.67419	0.99971	1
64652	Nisch	nischarin	-0.176496	-0.176499	7.37722	0.999735	1
70208	Med23	mediator complex subunit 23	-0.332556	-0.332566	6.27166	0.999744	1
12540	Cdc42	cell division cycle 42	0.344697	0.344699	8.65354	0.999752	1
56194	Prpf40a	pre-mRNA processing factor 40A	0.348512	0.348515	8.21526	0.999766	1
13202	Ddt	D-dopachrome tautomerase	-0.161463	-0.161486	4.16077	0.999768	1
16859	Lgals9	lectin, galactose binding, soluble 9	0.0237913	0.0237906	7.10956	0.999772	1
22324	Vav1	vav 1 oncogene	-0.196386	-0.196389	7.22192	0.999788	1
17913	Myo1c	myosin IC	0.0310677	0.031068	8.02859	0.999812	1
69683	Emc10	ER membrane protein complex subunit 10	-0.284708	-0.28472	5.84334	0.99984	1
19324	Rab1a	RAB1A, member RAS oncogene family	0.326466	0.326474	6.71911	0.999848	1
67141	Fbxo5	F-box protein 5	0.154322	0.154325	6.95072	0.999852	1
606496	Gsk3a	glycogen synthase kinase 3 alpha	-0.261849	-0.26186	5.90806	0.999871	1
234683	Elmo3	engulfment and cell motility 3	-0.00219867	-0.00220032	2.89471	0.999871	1
56212	Rhog	ras homolog family member G	-0.0515024	-0.0515067	4.92725	0.999876	1
233877	Kctd13	potassium channel tetramerisation domain containing 13	-0.0256404	-0.0256468	3.42823	0.999884	1
50932	Mink1	misshapen-like kinase 1 (zebrafish)	-0.146039	-0.146052	4.81117	0.999885	1
223701	Mkl1	MKL (megakaryoblastic leukemia)/myocardin-like 1	-0.00422156	-0.00422201	4.63378	0.999904	1
20345	Selplg	selectin, platelet (p-selectin) ligand	0.294407	0.294414	6.78463	0.999909	1
18750	Prkca	protein kinase C, alpha	-0.0979661	-0.0979693	6.32809	0.999911	1
26416	Mapk14	mitogen-activated protein kinase 14	-0.206517	-0.206523	6.41191	0.999913	1
14389	Gab2	growth factor receptor bound protein 2-associated protein 2	0.013136	0.0131409	4.86558	0.999916	1
50754	Fbxw7	F-box and WD-40 domain protein 7	-0.227765	-0.227774	5.85436	0.999936	1
108101	Fermt3	fermitin family member 3	0.0174822	0.0174824	7.40146	0.999944	1
12631	Cfl1	cofilin 1, non-muscle	0.292666	0.292667	9.79097	0.999951	1
230316	Megf9	multiple EGF-like-domains 9	-0.13908	-0.139096	4.45167	0.999951	1
12929	Crkl	v-crk avian sarcoma virus CT10 oncogene homolog-like	-0.238818	-0.238824	6.451	0.999952	1
71609	Tradd	TNFRSF1A-associated via death domain	-0.197682	-0.1977	4.65289	0.999957	1
29875	Iqgap1	IQ motif containing GTPase activating protein 1	-0.194832	-0.194834	8.38387	0.99997	1
11946	Atp5a1	ATP synthase, H+ transporting, mitochondrial F1 complex, alpha subunit 1	0.250777	0.250777	10.0902	0.999972	1
11843	Arf4	ADP-ribosylation factor 4	-0.22347	-0.223478	6.14735	0.999973	1
11487	Adam10	a disintegrin and metallopeptidase domain 10	-0.0677673	-0.0677681	6.96925	0.999974	1
239719	Mkl2	MKL/myocardin-like 2	-0.00469668	-0.00469757	4.10908	0.999975	1
218581	Depdc1b	DEP domain containing 1B	-0.0608002	-0.0608052	4.61912	0.999975	1
380664	Lemd3	LEM domain containing 3	-0.189223	-0.189231	5.7758	0.999976	1
28010	Miip	migration and invasion inhibitory protein	-0.160272	-0.160277	6.07164	0.99998	1
18709	Pik3r2	phosphatidylinositol 3-kinase, regulatory subunit, polypeptide 2 (p85 beta)	-0.1772	-0.177208	5.77882	0.99998	1
[truncated: 115 more rows]

## Sheet: GO-0007159_Leukocyte_cell-cell_
EntrezGene	Symbol	Gene_name	logFC	unshrunk.logFC	logCPM	PValue	FDR
[truncated: 188 more rows]

[truncated: 4 more sheets: GO-0050900_Leukocyte Cell Migra, GO-0046649_Lymphocyte_Activatio, GO-0046651_Lymphocyte_Prolifera, GO-0030098_Lymphocyte_Different]
